# Supplementary material for: Stabilization of CCDC102B by Loss of RACK1 Through the CMA Pathway Promotes Breast Cancer Metastasis via Activation of the NF-κB Pathway
Source: Front Oncol. 2022 Jul 25;12:927358. doi: 10.3389/fonc.2022.927358 (PMC9359432; doi:10.3389/fonc.2022.927358)
Supplement: Supplementary file 1 [file DataSheet_1.zip]

Archive with 55 entries (52 files):
- supplementary/
- supplementary/Supplementary Table 15 Positive signaling pathways of GSEA in CCDC102B overexpression MDA-MB-231.docx
- __MACOSX/
- __MACOSX/supplementary/
- __MACOSX/supplementary/._Supplementary Table 15 Positive signaling pathways of GSEA in CCDC102B overexpression MDA-MB-231.docx
- supplementary/.DS_Store
- __MACOSX/supplementary/._.DS_Store
- supplementary/Supplementary Table 5 Antibodies used in the study.docx
- __MACOSX/supplementary/._Supplementary Table 5 Antibodies used in the study.docx
- supplementary/Supplementary Table 11 Clinicopathological characteristics of breast cancer patients in tissue microarray and correlation with CCDC102B expression.docx
- __MACOSX/supplementary/._Supplementary Table 11 Clinicopathological characteristics of breast cancer patients in tissue microarray and correlation with CCDC102B expression.docx
- supplementary/Supplementary Table 6 Patient characteristics of gene microarray.docx
- __MACOSX/supplementary/._Supplementary Table 6 Patient characteristics of gene microarray.docx
- supplementary/Supplementary Table 2 Oligonucleotide sequences for CRISPR:Cas9 editing.xlsx
- __MACOSX/supplementary/._Supplementary Table 2 Oligonucleotide sequences for CRISPR:Cas9 editing.xlsx
- supplementary/Supplementary Table 8 The 20 targets for which 5 sgRNAs were enriched less than control.docx
- __MACOSX/supplementary/._Supplementary Table 8 The 20 targets for which 5 sgRNAs were enriched less than control.docx
- supplementary/Supplementary Table 4 Spinfection test with different volumes of virus in order to achieve a MOI of 0.docx
- __MACOSX/supplementary/._Supplementary Table 4 Spinfection test with different volumes of virus in order to achieve a MOI of 0.docx
- supplementary/Supplementary figure 6.png
- __MACOSX/supplementary/._Supplementary figure 6.png
- supplementary/Supplementary figure 3-1.png
- __MACOSX/supplementary/._Supplementary figure 3-1.png
- supplementary/Supplementary figure 5.png
- __MACOSX/supplementary/._Supplementary figure 5.png
- supplementary/Supplementary Table 16 Negative signaling pathways of GSEA in CCDC102B overexpression MDA-MB-231.docx
- __MACOSX/supplementary/._Supplementary Table 16 Negative signaling pathways of GSEA in CCDC102B overexpression MDA-MB-231.docx
- supplementary/Supplementary figure 3-2.png
- __MACOSX/supplementary/._Supplementary figure 3-2.png
- supplementary/Supplementary figure 4.png
- __MACOSX/supplementary/._Supplementary figure 4.png
- supplementary/Supplementary figure 7-UPDATE.png
- __MACOSX/supplementary/._Supplementary figure 7-UPDATE.png
- supplementary/Supplementary figure 1.png
- __MACOSX/supplementary/._Supplementary figure 1.png
- supplementary/Supplementary figure 2.png
- __MACOSX/supplementary/._Supplementary figure 2.png
- supplementary/Supplementary Table 10 Merged results of Supplementary Table 8 and Supplementary Table 9.docx
- __MACOSX/supplementary/._Supplementary Table 10 Merged results of Supplementary Table 8 and Supplementary Table 9.docx
- supplementary/Supplementary file - 0416-UPDATE.docx
- __MACOSX/supplementary/._Supplementary file - 0416-UPDATE.docx
- supplementary/Supplementary Table 9 Top 20 genes that were least enriched in metastasis lungs compared to initial cell pool according to MAGeCK analysis.docx
- __MACOSX/supplementary/._Supplementary Table 9 Top 20 genes that were least enriched in metastasis lungs compared to initial cell pool according to MAGeCK analysis.docx
- supplementary/Supplementary Table 13 Multivariate Cox regression model analysis of independent predictive factors of OS.docx
- __MACOSX/supplementary/._Supplementary Table 13 Multivariate Cox regression model analysis of independent predictive factors of OS.docx
- supplementary/Supplementary Table 12 Multivariate Cox regression model analysis of independent predictive factors of RFS.docx
- __MACOSX/supplementary/._Supplementary Table 12 Multivariate Cox regression model analysis of independent predictive factors of RFS.docx
- supplementary/Supplementary Table 1 Primers sequences for PCR-UPDATE.docx
- __MACOSX/supplementary/._Supplementary Table 1 Primers sequences for PCR-UPDATE.docx
- supplementary/Supplementary Table 3 The sgRNA oligos of CCDC102B and RACK1.docx
- __MACOSX/supplementary/._Supplementary Table 3 The sgRNA oligos of CCDC102B and RACK1.docx
- supplementary/Supplementary Table 7 MAGeCK analysis of high throughput sequencing in three lungs which received the sgRNA library and pre-injection control cells.docx
- __MACOSX/supplementary/._Supplementary Table 7 MAGeCK analysis of high throughput sequencing in three lungs which received the sgRNA library and pre-injection control cells.docx
- supplementary/Supplementary Table 14 Results of mass spectrometry (MS) assay showing potential interaction partners binding to CCDC102B.docx
- __MACOSX/supplementary/._Supplementary Table 14 Results of mass spectrometry (MS) assay showing potential interaction partners binding to CCDC102B.docx
