# Supplementary material for: Stabilization of CCDC102B by Loss of RACK1 Through the CMA Pathway Promotes Breast Cancer Metastasis via Activation of the NF-κB Pathway
Source: Front Oncol. 2022 Jul 25;12:927358. doi: 10.3389/fonc.2022.927358 (PMC9359432; doi:10.3389/fonc.2022.927358)
Supplement: Supplementary file 1 [file DataSheet_1.zip › supplementary/Supplementary Table 2 Oligonucleotide sequences for CRISPR:Cas9 editing.xlsx]

## Sheet: Sheet1
Gene Symbol	oligo
ABCD2	ATATCTTGTGGAAAGGACGAAACACCGCCTTATTGCACTGTTGACGAGTTTTAGAGCTAGAAATAGCAAGTTAA
ABCD2	ATATCTTGTGGAAAGGACGAAACACCGTTTCATAGGCGTGGTCTACTGTTTTAGAGCTAGAAATAGCAAGTTAA
ABCD2	ATATCTTGTGGAAAGGACGAAACACCGCAGCAGTGGACTAATTATGGGTTTTAGAGCTAGAAATAGCAAGTTAA
ABCD2	ATATCTTGTGGAAAGGACGAAACACCGCATGATGTACCACAAACGTTGTTTTAGAGCTAGAAATAGCAAGTTAA
ABCD2	ATATCTTGTGGAAAGGACGAAACACCGTAAATTTCGAGCAGTGGTAAGTTTTAGAGCTAGAAATAGCAAGTTAA
ABCD2	ATATCTTGTGGAAAGGACGAAACACCGTACCACTGCTCGAAATTTACGTTTTAGAGCTAGAAATAGCAAGTTAA
ACAP1	ATATCTTGTGGAAAGGACGAAACACCGGCCAGCCGCGCCTTCGTTGTGTTTTAGAGCTAGAAATAGCAAGTTAA
ACAP1	ATATCTTGTGGAAAGGACGAAACACCGAAATGCCGACAACGAAGGCGGTTTTAGAGCTAGAAATAGCAAGTTAA
ACAP1	ATATCTTGTGGAAAGGACGAAACACCGGGCTTCCACCAGCTCAATAGGTTTTAGAGCTAGAAATAGCAAGTTAA
ACAP1	ATATCTTGTGGAAAGGACGAAACACCGTCCCAGAGCCTCTATTGAGCGTTTTAGAGCTAGAAATAGCAAGTTAA
ACAP1	ATATCTTGTGGAAAGGACGAAACACCGTCTGCTGCTGCAGTGTGTGTGTTTTAGAGCTAGAAATAGCAAGTTAA
ACAP1	ATATCTTGTGGAAAGGACGAAACACCGCCCCATCTCACTCCTTGACCGTTTTAGAGCTAGAAATAGCAAGTTAA
AGMAT	ATATCTTGTGGAAAGGACGAAACACCGCACCGGCCGGGCCACGAACTGTTTTAGAGCTAGAAATAGCAAGTTAA
AGMAT	ATATCTTGTGGAAAGGACGAAACACCGGATTCGGACCTCGCCGCATCGTTTTAGAGCTAGAAATAGCAAGTTAA
AGMAT	ATATCTTGTGGAAAGGACGAAACACCGCAGCTGCCGGCGAATTCAAGGTTTTAGAGCTAGAAATAGCAAGTTAA
AGMAT	ATATCTTGTGGAAAGGACGAAACACCGCTGGCTCCGGTTGTATCTGTGTTTTAGAGCTAGAAATAGCAAGTTAA
AGMAT	ATATCTTGTGGAAAGGACGAAACACCGCTGCACCGGCAGGCGCATCAGTTTTAGAGCTAGAAATAGCAAGTTAA
AGMAT	ATATCTTGTGGAAAGGACGAAACACCGCTACAGATACAACCGGAGCCGTTTTAGAGCTAGAAATAGCAAGTTAA
AIM2	ATATCTTGTGGAAAGGACGAAACACCGTTCAGCATCTAACACACGTGGTTTTAGAGCTAGAAATAGCAAGTTAA
AIM2	ATATCTTGTGGAAAGGACGAAACACCGAGTACTGGGGGTTAGAAACGGTTTTAGAGCTAGAAATAGCAAGTTAA
AIM2	ATATCTTGTGGAAAGGACGAAACACCGTTCACGTTTGAGACCCAAGAGTTTTAGAGCTAGAAATAGCAAGTTAA
AIM2	ATATCTTGTGGAAAGGACGAAACACCGCCTTATCCTACCTTAACATGGTTTTAGAGCTAGAAATAGCAAGTTAA
AIM2	ATATCTTGTGGAAAGGACGAAACACCGAAAAGTCTCTCCTCATGTTAGTTTTAGAGCTAGAAATAGCAAGTTAA
AIM2	ATATCTTGTGGAAAGGACGAAACACCGTTTGACCTAAGTGACAACACGTTTTAGAGCTAGAAATAGCAAGTTAA
ANKRD29	ATATCTTGTGGAAAGGACGAAACACCGGTTTGCTCCGTGCTTCAGCAGTTTTAGAGCTAGAAATAGCAAGTTAA
ANKRD29	ATATCTTGTGGAAAGGACGAAACACCGGGACGGGGGCACCGCCCTGTGTTTTAGAGCTAGAAATAGCAAGTTAA
ANKRD29	ATATCTTGTGGAAAGGACGAAACACCGCAGCGTAGGCAGCAACCATCGTTTTAGAGCTAGAAATAGCAAGTTAA
ANKRD29	ATATCTTGTGGAAAGGACGAAACACCGCTATTCTTTGCCGCCCAGCAGTTTTAGAGCTAGAAATAGCAAGTTAA
ANKRD29	ATATCTTGTGGAAAGGACGAAACACCGCTCTGCAGTCCACGTCCACCGTTTTAGAGCTAGAAATAGCAAGTTAA
ANKRD29	ATATCTTGTGGAAAGGACGAAACACCGGAAATCTCACGACATCATTAGTTTTAGAGCTAGAAATAGCAAGTTAA
APOBEC3D	ATATCTTGTGGAAAGGACGAAACACCGGCAACCGACTGCCTGCTAACGTTTTAGAGCTAGAAATAGCAAGTTAA
APOBEC3D	ATATCTTGTGGAAAGGACGAAACACCGCCTGTGATTCGACTGACGTTGTTTTAGAGCTAGAAATAGCAAGTTAA
APOBEC3D	ATATCTTGTGGAAAGGACGAAACACCGCCAAACGTCAGTCGAATCACGTTTTAGAGCTAGAAATAGCAAGTTAA
APOBEC3D	ATATCTTGTGGAAAGGACGAAACACCGATTGGCGGTGGGTGCTCCTCGTTTTAGAGCTAGAAATAGCAAGTTAA
APOBEC3D	ATATCTTGTGGAAAGGACGAAACACCGTGAACATGAATCCACAGATCGTTTTAGAGCTAGAAATAGCAAGTTAA
APOBEC3D	ATATCTTGTGGAAAGGACGAAACACCGATCTGGAAGCGCCTGTTAGCGTTTTAGAGCTAGAAATAGCAAGTTAA
ARHGAP15	ATATCTTGTGGAAAGGACGAAACACCGTCCATGATCCTCACCGATGTGTTTTAGAGCTAGAAATAGCAAGTTAA
ARHGAP15	ATATCTTGTGGAAAGGACGAAACACCGTTCAGTGACCTTCCCGACATGTTTTAGAGCTAGAAATAGCAAGTTAA
ARHGAP15	ATATCTTGTGGAAAGGACGAAACACCGGAAAGATGTCATTCCTCCATGTTTTAGAGCTAGAAATAGCAAGTTAA
ARHGAP15	ATATCTTGTGGAAAGGACGAAACACCGACACTCACCAGTTGTTCCAAGTTTTAGAGCTAGAAATAGCAAGTTAA
ARHGAP15	ATATCTTGTGGAAAGGACGAAACACCGCAAAAAGCTAAAATTGCAGAGTTTTAGAGCTAGAAATAGCAAGTTAA
ARHGAP15	ATATCTTGTGGAAAGGACGAAACACCGTTGCAGATGGTTGAAAAAGAGTTTTAGAGCTAGAAATAGCAAGTTAA
ART4	ATATCTTGTGGAAAGGACGAAACACCGATCGACTTCGACTTCGCACCGTTTTAGAGCTAGAAATAGCAAGTTAA
ART4	ATATCTTGTGGAAAGGACGAAACACCGAGCCAGATTCTCATCGTTGCGTTTTAGAGCTAGAAATAGCAAGTTAA
ART4	ATATCTTGTGGAAAGGACGAAACACCGGTCCACTTTAATGCCTACACGTTTTAGAGCTAGAAATAGCAAGTTAA
ART4	ATATCTTGTGGAAAGGACGAAACACCGCTCCTGCAACGATGAGAATCGTTTTAGAGCTAGAAATAGCAAGTTAA
ART4	ATATCTTGTGGAAAGGACGAAACACCGGATGCAATAGCTATAGGATCGTTTTAGAGCTAGAAATAGCAAGTTAA
ART4	ATATCTTGTGGAAAGGACGAAACACCGGATGATGACACTGGTCAAAAGTTTTAGAGCTAGAAATAGCAAGTTAA
ATF7IP2	ATATCTTGTGGAAAGGACGAAACACCGCAGCTTTCGAATGTGACTCCGTTTTAGAGCTAGAAATAGCAAGTTAA
ATF7IP2	ATATCTTGTGGAAAGGACGAAACACCGACTCACCATAACTTCAGCATGTTTTAGAGCTAGAAATAGCAAGTTAA
ATF7IP2	ATATCTTGTGGAAAGGACGAAACACCGGAAAGCTGCTTCAAACTCAAGTTTTAGAGCTAGAAATAGCAAGTTAA
ATF7IP2	ATATCTTGTGGAAAGGACGAAACACCGAACCTTAGAGGCTCCATTACGTTTTAGAGCTAGAAATAGCAAGTTAA
ATF7IP2	ATATCTTGTGGAAAGGACGAAACACCGGATACCAGAAAAATTACATCGTTTTAGAGCTAGAAATAGCAAGTTAA
ATF7IP2	ATATCTTGTGGAAAGGACGAAACACCGAAGGCCATTATCAAAAGAAGGTTTTAGAGCTAGAAATAGCAAGTTAA
BACH2	ATATCTTGTGGAAAGGACGAAACACCGCAGTATTAACCCTGCGCCCTGTTTTAGAGCTAGAAATAGCAAGTTAA
BACH2	ATATCTTGTGGAAAGGACGAAACACCGCGGCCCAGCGCTGCCGCAAAGTTTTAGAGCTAGAAATAGCAAGTTAA
BACH2	ATATCTTGTGGAAAGGACGAAACACCGGTCTGCTTCCGAGAACGATCGTTTTAGAGCTAGAAATAGCAAGTTAA
BACH2	ATATCTTGTGGAAAGGACGAAACACCGGTTCCTGCGCATGCACAACCGTTTTAGAGCTAGAAATAGCAAGTTAA
BACH2	ATATCTTGTGGAAAGGACGAAACACCGAGTTTATTCATGATGTCCGAGTTTTAGAGCTAGAAATAGCAAGTTAA
BACH2	ATATCTTGTGGAAAGGACGAAACACCGCTGTGACGTGACTTTGATCGGTTTTAGAGCTAGAAATAGCAAGTTAA
BANK1	ATATCTTGTGGAAAGGACGAAACACCGAAGCACCACTGCTAGTGGTAGTTTTAGAGCTAGAAATAGCAAGTTAA
BANK1	ATATCTTGTGGAAAGGACGAAACACCGGACCTACGAGCAAAACATTCGTTTTAGAGCTAGAAATAGCAAGTTAA
BANK1	ATATCTTGTGGAAAGGACGAAACACCGGTAATAAGCGCATTAGAACAGTTTTAGAGCTAGAAATAGCAAGTTAA
BANK1	ATATCTTGTGGAAAGGACGAAACACCGCATGTCAATGTCTACTGTGAGTTTTAGAGCTAGAAATAGCAAGTTAA
BANK1	ATATCTTGTGGAAAGGACGAAACACCGCATCACAGTAGACATTGACAGTTTTAGAGCTAGAAATAGCAAGTTAA
BANK1	ATATCTTGTGGAAAGGACGAAACACCGCCCTTTGGAATAAGAAAGTCGTTTTAGAGCTAGAAATAGCAAGTTAA
BCL11A	ATATCTTGTGGAAAGGACGAAACACCGGATAAACAATCGTCATCCTCGTTTTAGAGCTAGAAATAGCAAGTTAA
BCL11A	ATATCTTGTGGAAAGGACGAAACACCGGGATACCAACCCGCGGGGTCGTTTTAGAGCTAGAAATAGCAAGTTAA
BCL11A	ATATCTTGTGGAAAGGACGAAACACCGGAGTGCAGAATATGCCCCGCGTTTTAGAGCTAGAAATAGCAAGTTAA
BCL11A	ATATCTTGTGGAAAGGACGAAACACCGTGTTTATCAACGTCATCTAGGTTTTAGAGCTAGAAATAGCAAGTTAA
BCL11A	ATATCTTGTGGAAAGGACGAAACACCGATCTACTTAGAAAGCGAACAGTTTTAGAGCTAGAAATAGCAAGTTAA
BCL11A	ATATCTTGTGGAAAGGACGAAACACCGTCACAGATAAACTTCTGCACGTTTTAGAGCTAGAAATAGCAAGTTAA
BCL11B	ATATCTTGTGGAAAGGACGAAACACCGCTAGGCGCACTGCCGCAGTAGTTTTAGAGCTAGAAATAGCAAGTTAA
BCL11B	ATATCTTGTGGAAAGGACGAAACACCGGTCGTGCGTCCGTGAAGCCCGTTTTAGAGCTAGAAATAGCAAGTTAA
BCL11B	ATATCTTGTGGAAAGGACGAAACACCGCGCCATCCTCGAAGAAGACGGTTTTAGAGCTAGAAATAGCAAGTTAA
BCL11B	ATATCTTGTGGAAAGGACGAAACACCGCCAGACCCTCGTCTTCTTCGGTTTTAGAGCTAGAAATAGCAAGTTAA
BCL11B	ATATCTTGTGGAAAGGACGAAACACCGGGCAATGTCCCGCCGCAAACGTTTTAGAGCTAGAAATAGCAAGTTAA
BCL11B	ATATCTTGTGGAAAGGACGAAACACCGTGAGTCCCGTCACCCGAGACGTTTTAGAGCTAGAAATAGCAAGTTAA
BCL2A1	ATATCTTGTGGAAAGGACGAAACACCGTTGAAGACGGCATCATTAACGTTTTAGAGCTAGAAATAGCAAGTTAA
BCL2A1	ATATCTTGTGGAAAGGACGAAACACCGTCTACGACAGCAAATTGCCCGTTTTAGAGCTAGAAATAGCAAGTTAA
BCL2A1	ATATCTTGTGGAAAGGACGAAACACCGGCACAATCACACACCTATGCGTTTTAGAGCTAGAAATAGCAAGTTAA
BCL2A1	ATATCTTGTGGAAAGGACGAAACACCGGCCACTGACTCTACCAGCATGTTTTAGAGCTAGAAATAGCAAGTTAA
BCL2A1	ATATCTTGTGGAAAGGACGAAACACCGGTCCTACAGATACCACAACCGTTTTAGAGCTAGAAATAGCAAGTTAA
BCL2A1	ATATCTTGTGGAAAGGACGAAACACCGAACACTATTCAACCAAGTGAGTTTTAGAGCTAGAAATAGCAAGTTAA
BLK	ATATCTTGTGGAAAGGACGAAACACCGACTACACCGCTATGAATGATGTTTTAGAGCTAGAAATAGCAAGTTAA
BLK	ATATCTTGTGGAAAGGACGAAACACCGTCCACCGCCCGATGAACACCGTTTTAGAGCTAGAAATAGCAAGTTAA
BLK	ATATCTTGTGGAAAGGACGAAACACCGACCTTCATCCAGGTGTTCATGTTTTAGAGCTAGAAATAGCAAGTTAA
BLK	ATATCTTGTGGAAAGGACGAAACACCGTCACTCACCAGGGGCGGCAGGTTTTAGAGCTAGAAATAGCAAGTTAA
BLK	ATATCTTGTGGAAAGGACGAAACACCGGGGCCAATGGAGCCCCCTGAGTTTTAGAGCTAGAAATAGCAAGTTAA
BLK	ATATCTTGTGGAAAGGACGAAACACCGTCTCCCCCTTCAGCATCTGCGTTTTAGAGCTAGAAATAGCAAGTTAA
BLNK	ATATCTTGTGGAAAGGACGAAACACCGCCTGAAGCGTAGTCCCTTCGGTTTTAGAGCTAGAAATAGCAAGTTAA
BLNK	ATATCTTGTGGAAAGGACGAAACACCGCGAGCCGCCTCCAGTAGAGCGTTTTAGAGCTAGAAATAGCAAGTTAA
BLNK	ATATCTTGTGGAAAGGACGAAACACCGCTCACCTATATACTCGCCTCGTTTTAGAGCTAGAAATAGCAAGTTAA
BLNK	ATATCTTGTGGAAAGGACGAAACACCGCACCTCCAAGTGTTCCTCGAGTTTTAGAGCTAGAAATAGCAAGTTAA
BLNK	ATATCTTGTGGAAAGGACGAAACACCGATCTTACCTCAACTTCTGACGTTTTAGAGCTAGAAATAGCAAGTTAA
BLNK	ATATCTTGTGGAAAGGACGAAACACCGTCCCCGCCAGTCAGAAGTTGGTTTTAGAGCTAGAAATAGCAAGTTAA
BTLA	ATATCTTGTGGAAAGGACGAAACACCGGTGACTTGGTGCAAGCTCAAGTTTTAGAGCTAGAAATAGCAAGTTAA
BTLA	ATATCTTGTGGAAAGGACGAAACACCGTCTGCTTGCCATTTCGTCCTGTTTTAGAGCTAGAAATAGCAAGTTAA
BTLA	ATATCTTGTGGAAAGGACGAAACACCGCTGTTAGCACAGTATTTCACGTTTTAGAGCTAGAAATAGCAAGTTAA
BTLA	ATATCTTGTGGAAAGGACGAAACACCGCCAAAGGAAGTAAACGATACGTTTTAGAGCTAGAAATAGCAAGTTAA
BTLA	ATATCTTGTGGAAAGGACGAAACACCGATGTTCCAGATGTCCAGATAGTTTTAGAGCTAGAAATAGCAAGTTAA
BTLA	ATATCTTGTGGAAAGGACGAAACACCGCTTCTTCTTAATCCCATATCGTTTTAGAGCTAGAAATAGCAAGTTAA
C16orf54	ATATCTTGTGGAAAGGACGAAACACCGCTGGGACCTCCAGTACGGTCGTTTTAGAGCTAGAAATAGCAAGTTAA
C16orf54	ATATCTTGTGGAAAGGACGAAACACCGCACCGCCCGAGAGCGCTCTGGTTTTAGAGCTAGAAATAGCAAGTTAA
C16orf54	ATATCTTGTGGAAAGGACGAAACACCGGGGGCTCCCAAACTGGACGCGTTTTAGAGCTAGAAATAGCAAGTTAA
C16orf54	ATATCTTGTGGAAAGGACGAAACACCGCCAGAGGCCAGCGTCCAGTTGTTTTAGAGCTAGAAATAGCAAGTTAA
C16orf54	ATATCTTGTGGAAAGGACGAAACACCGGGGCCCCTCCACGCGCCCAGGTTTTAGAGCTAGAAATAGCAAGTTAA
C16orf54	ATATCTTGTGGAAAGGACGAAACACCGACCAGTCCTCAGAGCGCTCTGTTTTAGAGCTAGAAATAGCAAGTTAA
C5orf20	ATATCTTGTGGAAAGGACGAAACACCGTTTCGAGTGAAGCATCTGCGGTTTTAGAGCTAGAAATAGCAAGTTAA
C5orf20	ATATCTTGTGGAAAGGACGAAACACCGTGCTGCTATGCAGTTCATCCGTTTTAGAGCTAGAAATAGCAAGTTAA
C5orf20	ATATCTTGTGGAAAGGACGAAACACCGATTGAACTGCCCCCTCTCGCGTTTTAGAGCTAGAAATAGCAAGTTAA
C5orf20	ATATCTTGTGGAAAGGACGAAACACCGAGATGCTTCACTCGAAAGATGTTTTAGAGCTAGAAATAGCAAGTTAA
C5orf20	ATATCTTGTGGAAAGGACGAAACACCGGGGCAGTTCAATTCCTCCACGTTTTAGAGCTAGAAATAGCAAGTTAA
C5orf20	ATATCTTGTGGAAAGGACGAAACACCGTGATATCAAGTGCGAAGACCGTTTTAGAGCTAGAAATAGCAAGTTAA
C7	ATATCTTGTGGAAAGGACGAAACACCGAAGTCCCACTGGCAGTTGACGTTTTAGAGCTAGAAATAGCAAGTTAA
C7	ATATCTTGTGGAAAGGACGAAACACCGGCCCCTTGGTCAGAATGCAAGTTTTAGAGCTAGAAATAGCAAGTTAA
C7	ATATCTTGTGGAAAGGACGAAACACCGGTCCTCACCTTGAAAAACTTGTTTTAGAGCTAGAAATAGCAAGTTAA
C7	ATATCTTGTGGAAAGGACGAAACACCGGGTGATAAGCTTATTCATTTGTTTTAGAGCTAGAAATAGCAAGTTAA
C7	ATATCTTGTGGAAAGGACGAAACACCGCCTCTCCAGTCAACTGCCAGGTTTTAGAGCTAGAAATAGCAAGTTAA
C7	ATATCTTGTGGAAAGGACGAAACACCGCAGCCATTGCATTCTGACCAGTTTTAGAGCTAGAAATAGCAAGTTAA
CARD11	ATATCTTGTGGAAAGGACGAAACACCGGCCCTACCTGCGTCAGTGTAGTTTTAGAGCTAGAAATAGCAAGTTAA
CARD11	ATATCTTGTGGAAAGGACGAAACACCGCCATCCAAGATCAACCGAGCGTTTTAGAGCTAGAAATAGCAAGTTAA
CARD11	ATATCTTGTGGAAAGGACGAAACACCGCTTTCCCCTAGGCCGGCTGTGTTTTAGAGCTAGAAATAGCAAGTTAA
CARD11	ATATCTTGTGGAAAGGACGAAACACCGTTCTACATACCAAGGGGCAAGTTTTAGAGCTAGAAATAGCAAGTTAA
CARD11	ATATCTTGTGGAAAGGACGAAACACCGCAATGACCTTACACTGACGCGTTTTAGAGCTAGAAATAGCAAGTTAA
CARD11	ATATCTTGTGGAAAGGACGAAACACCGGTTACCTGCTCGGTTGATCTGTTTTAGAGCTAGAAATAGCAAGTTAA
CCDC102B	ATATCTTGTGGAAAGGACGAAACACCGTTTGTGAAGAACTTCGCCTGGTTTTAGAGCTAGAAATAGCAAGTTAA
CCDC102B	ATATCTTGTGGAAAGGACGAAACACCGTTCCTCAATTAATCGATGTAGTTTTAGAGCTAGAAATAGCAAGTTAA
CCDC102B	ATATCTTGTGGAAAGGACGAAACACCGGGAAACGGTGAAACGAAAACGTTTTAGAGCTAGAAATAGCAAGTTAA
CCDC102B	ATATCTTGTGGAAAGGACGAAACACCGGATGAAATGCAAGAACTGTCGTTTTAGAGCTAGAAATAGCAAGTTAA
CCDC102B	ATATCTTGTGGAAAGGACGAAACACCGTAAATCAACACCATCTAGATGTTTTAGAGCTAGAAATAGCAAGTTAA
CCDC102B	ATATCTTGTGGAAAGGACGAAACACCGGATTTGTGAGTTAAGAGCAGGTTTTAGAGCTAGAAATAGCAAGTTAA
CCL19	ATATCTTGTGGAAAGGACGAAACACCGTGATGCGTTCTACCCAGGGCGTTTTAGAGCTAGAAATAGCAAGTTAA
CCL19	ATATCTTGTGGAAAGGACGAAACACCGAAGTTCCTCACGATGTACCCGTTTTAGAGCTAGAAATAGCAAGTTAA
CCL19	ATATCTTGTGGAAAGGACGAAACACCGCGGTCATAGGTTAACTGCTGGTTTTAGAGCTAGAAATAGCAAGTTAA
CCL19	ATATCTTGTGGAAAGGACGAAACACCGTGCAGCCATCCTTGATGAGAGTTTTAGAGCTAGAAATAGCAAGTTAA
CCL19	ATATCTTGTGGAAAGGACGAAACACCGACCCTCCATGGCCCTGCTACGTTTTAGAGCTAGAAATAGCAAGTTAA
CCL19	ATATCTTGTGGAAAGGACGAAACACCGACCCCAGGTTCACCACACTGGTTTTAGAGCTAGAAATAGCAAGTTAA
CCL21	ATATCTTGTGGAAAGGACGAAACACCGCCAAGGTTGTCCGCAGCTACGTTTTAGAGCTAGAAATAGCAAGTTAA
CCL21	ATATCTTGTGGAAAGGACGAAACACCGGCTCTGCCTGAGAGCGCTTGGTTTTAGAGCTAGAAATAGCAAGTTAA
CCL21	ATATCTTGTGGAAAGGACGAAACACCGTAGCTGCGGACAACCTTGGCGTTTTAGAGCTAGAAATAGCAAGTTAA
CCL21	ATATCTTGTGGAAAGGACGAAACACCGTCACTGGGCTATGGCCCTTTGTTTTAGAGCTAGAAATAGCAAGTTAA
CCL21	ATATCTTGTGGAAAGGACGAAACACCGCTTGCCCCGCAAGCGCTCTCGTTTTAGAGCTAGAAATAGCAAGTTAA
CCL21	ATATCTTGTGGAAAGGACGAAACACCGGAGCGGTCACAGACCCCTAAGTTTTAGAGCTAGAAATAGCAAGTTAA
CCR7	ATATCTTGTGGAAAGGACGAAACACCGCAGGCTGTAGGTGACGTCGTGTTTTAGAGCTAGAAATAGCAAGTTAA
CCR7	ATATCTTGTGGAAAGGACGAAACACCGACGTGCGGAACTTTAAAGCCGTTTTAGAGCTAGAAATAGCAAGTTAA
CCR7	ATATCTTGTGGAAAGGACGAAACACCGGAAACCAATGAAAAGCGTGCGTTTTAGAGCTAGAAATAGCAAGTTAA
CCR7	ATATCTTGTGGAAAGGACGAAACACCGACCTCACCTGGAAAATGACAGTTTTAGAGCTAGAAATAGCAAGTTAA
CCR7	ATATCTTGTGGAAAGGACGAAACACCGACGCAACTTTGAGCGCAACAGTTTTAGAGCTAGAAATAGCAAGTTAA
CCR7	ATATCTTGTGGAAAGGACGAAACACCGGTTGACGCAGCAGCGGACGCGTTTTAGAGCTAGAAATAGCAAGTTAA
CD163L1	ATATCTTGTGGAAAGGACGAAACACCGGGACCGTATGCCACCATAAGGTTTTAGAGCTAGAAATAGCAAGTTAA
CD163L1	ATATCTTGTGGAAAGGACGAAACACCGAGGTGGAACTAACCGCTGTAGTTTTAGAGCTAGAAATAGCAAGTTAA
CD163L1	ATATCTTGTGGAAAGGACGAAACACCGCTGCTGTATTGCGCCCCATTGTTTTAGAGCTAGAAATAGCAAGTTAA
CD163L1	ATATCTTGTGGAAAGGACGAAACACCGGAACTTGAATACTGCTGCCGGTTTTAGAGCTAGAAATAGCAAGTTAA
CD163L1	ATATCTTGTGGAAAGGACGAAACACCGAAAACTGCTGATGAGAAAGCGTTTTAGAGCTAGAAATAGCAAGTTAA
CD163L1	ATATCTTGTGGAAAGGACGAAACACCGAAGTTACCACAGCAGAGAAAGTTTTAGAGCTAGAAATAGCAAGTTAA
CD19	ATATCTTGTGGAAAGGACGAAACACCGAAGCGGGGACTCCCGAGACCGTTTTAGAGCTAGAAATAGCAAGTTAA
CD19	ATATCTTGTGGAAAGGACGAAACACCGGGCTCATGAGCTTCCCGGAAGTTTTAGAGCTAGAAATAGCAAGTTAA
CD19	ATATCTTGTGGAAAGGACGAAACACCGTGGAATGTTTCGGACCTAGGGTTTTAGAGCTAGAAATAGCAAGTTAA
CD19	ATATCTTGTGGAAAGGACGAAACACCGCAGGCCCGAGGAACCTCTAGGTTTTAGAGCTAGAAATAGCAAGTTAA
CD19	ATATCTTGTGGAAAGGACGAAACACCGTTCCTCGGGCCTGACTTCCAGTTTTAGAGCTAGAAATAGCAAGTTAA
CD19	ATATCTTGTGGAAAGGACGAAACACCGCTTCAACGTCTCTCAACAGAGTTTTAGAGCTAGAAATAGCAAGTTAA
CD1C	ATATCTTGTGGAAAGGACGAAACACCGTCGAGTAATCTTGACTTGCAGTTTTAGAGCTAGAAATAGCAAGTTAA
CD1C	ATATCTTGTGGAAAGGACGAAACACCGTCTCATTTGTCAACCAATCCGTTTTAGAGCTAGAAATAGCAAGTTAA
CD1C	ATATCTTGTGGAAAGGACGAAACACCGCGCATCCATGTCACCCAAACGTTTTAGAGCTAGAAATAGCAAGTTAA
CD1C	ATATCTTGTGGAAAGGACGAAACACCGTGTGTCTCACTCGACAAGACGTTTTAGAGCTAGAAATAGCAAGTTAA
CD1C	ATATCTTGTGGAAAGGACGAAACACCGCGCTTTCACCTGTACTTCAAGTTTTAGAGCTAGAAATAGCAAGTTAA
CD1C	ATATCTTGTGGAAAGGACGAAACACCGTCCAGATCCCTTTGAAGTACGTTTTAGAGCTAGAAATAGCAAGTTAA
CD200R1	ATATCTTGTGGAAAGGACGAAACACCGGTAATACCCGTCATGAGTGAGTTTTAGAGCTAGAAATAGCAAGTTAA
CD200R1	ATATCTTGTGGAAAGGACGAAACACCGCATGTCCAGTTAACACTTCAGTTTTAGAGCTAGAAATAGCAAGTTAA
CD200R1	ATATCTTGTGGAAAGGACGAAACACCGAGCCAGCTGCGCATATCTCCGTTTTAGAGCTAGAAATAGCAAGTTAA
CD200R1	ATATCTTGTGGAAAGGACGAAACACCGTCAAAATCAACAGTAGCCCTGTTTTAGAGCTAGAAATAGCAAGTTAA
CD200R1	ATATCTTGTGGAAAGGACGAAACACCGATTAATGCTGCAAACTAGCAGTTTTAGAGCTAGAAATAGCAAGTTAA
CD200R1	ATATCTTGTGGAAAGGACGAAACACCGCTGTTAAGAGTACATGCCACGTTTTAGAGCTAGAAATAGCAAGTTAA
CD209	ATATCTTGTGGAAAGGACGAAACACCGCTTGGATTCCGACAGACTCGGTTTTAGAGCTAGAAATAGCAAGTTAA
CD209	ATATCTTGTGGAAAGGACGAAACACCGGGTCCCCAGCTCCATAAGTCGTTTTAGAGCTAGAAATAGCAAGTTAA
CD209	ATATCTTGTGGAAAGGACGAAACACCGCTGGTAGATCGCGTCTTGCCGTTTTAGAGCTAGAAATAGCAAGTTAA
CD209	ATATCTTGTGGAAAGGACGAAACACCGCATCACCGCCTGCAAAGAAGGTTTTAGAGCTAGAAATAGCAAGTTAA
CD209	ATATCTTGTGGAAAGGACGAAACACCGTCTTGTATCCTCGAGTCTGTGTTTTAGAGCTAGAAATAGCAAGTTAA
CD209	ATATCTTGTGGAAAGGACGAAACACCGCGTCGTAATCAAAAGTGCTGGTTTTAGAGCTAGAAATAGCAAGTTAA
CD22	ATATCTTGTGGAAAGGACGAAACACCGCAGGATACCGTCGTGTACTCGTTTTAGAGCTAGAAATAGCAAGTTAA
CD22	ATATCTTGTGGAAAGGACGAAACACCGCGAATACACCTCAATGTCTCGTTTTAGAGCTAGAAATAGCAAGTTAA
CD22	ATATCTTGTGGAAAGGACGAAACACCGGTGGTGAGTTCTAGAATACTGTTTTAGAGCTAGAAATAGCAAGTTAA
CD22	ATATCTTGTGGAAAGGACGAAACACCGGGAGAACTTGAGCTCGCTCCGTTTTAGAGCTAGAAATAGCAAGTTAA
CD22	ATATCTTGTGGAAAGGACGAAACACCGAAACCTGCGCGAAGTGACCAGTTTTAGAGCTAGAAATAGCAAGTTAA
CD22	ATATCTTGTGGAAAGGACGAAACACCGTGAGTGGAGGATCTGAACCGGTTTTAGAGCTAGAAATAGCAAGTTAA
CD247	ATATCTTGTGGAAAGGACGAAACACCGAGACGCCCCCGCGTACCAGCGTTTTAGAGCTAGAAATAGCAAGTTAA
CD247	ATATCTTGTGGAAAGGACGAAACACCGGCTGACTTACGTTATAGAGCGTTTTAGAGCTAGAAATAGCAAGTTAA
CD247	ATATCTTGTGGAAAGGACGAAACACCGTTTCACCGCGGCCATCCTGCGTTTTAGAGCTAGAAATAGCAAGTTAA
CD247	ATATCTTGTGGAAAGGACGAAACACCGTAATCGGCAACTGTGCCTGCGTTTTAGAGCTAGAAATAGCAAGTTAA
CD247	ATATCTTGTGGAAAGGACGAAACACCGCGGAGGCCTACAGTGAGATTGTTTTAGAGCTAGAAATAGCAAGTTAA
CD247	ATATCTTGTGGAAAGGACGAAACACCGTGGTACCCACCTTCACTCTCGTTTTAGAGCTAGAAATAGCAAGTTAA
CD27	ATATCTTGTGGAAAGGACGAAACACCGGCACTGCCAGCCATTGCGACGTTTTAGAGCTAGAAATAGCAAGTTAA
CD27	ATATCTTGTGGAAAGGACGAAACACCGCCCAGGAACATTCCTCGTGAGTTTTAGAGCTAGAAATAGCAAGTTAA
CD27	ATATCTTGTGGAAAGGACGAAACACCGCAGGGCCTGAGACGACCGAGGTTTTAGAGCTAGAAATAGCAAGTTAA
CD27	ATATCTTGTGGAAAGGACGAAACACCGCCCTGTTCCTCCATCAACGAGTTTTAGAGCTAGAAATAGCAAGTTAA
CD27	ATATCTTGTGGAAAGGACGAAACACCGGAATAAAATCGGAGCTGCACGTTTTAGAGCTAGAAATAGCAAGTTAA
CD27	ATATCTTGTGGAAAGGACGAAACACCGTCAGTGTGATCCTTGCATACGTTTTAGAGCTAGAAATAGCAAGTTAA
CD28	ATATCTTGTGGAAAGGACGAAACACCGGCTTGTAGCGTACGACAATGGTTTTAGAGCTAGAAATAGCAAGTTAA
CD28	ATATCTTGTGGAAAGGACGAAACACCGGAAGTCGCGTGGTGGGGCATGTTTTAGAGCTAGAAATAGCAAGTTAA
CD28	ATATCTTGTGGAAAGGACGAAACACCGCTATAGCTTGCTAGTAACAGGTTTTAGAGCTAGAAATAGCAAGTTAA
CD28	ATATCTTGTGGAAAGGACGAAACACCGAACATGACTCCCCGCCGCCCGTTTTAGAGCTAGAAATAGCAAGTTAA
CD28	ATATCTTGTGGAAAGGACGAAACACCGTTCCGGGCATCCCTTCACAAGTTTTAGAGCTAGAAATAGCAAGTTAA
CD28	ATATCTTGTGGAAAGGACGAAACACCGGCTTAGAAGGTCCGGGAAATGTTTTAGAGCTAGAAATAGCAAGTTAA
CD37	ATATCTTGTGGAAAGGACGAAACACCGCCTGGGCGTCGGCCTACTCGGTTTTAGAGCTAGAAATAGCAAGTTAA
CD37	ATATCTTGTGGAAAGGACGAAACACCGCCTCGAGTAGGCCGACGCCCGTTTTAGAGCTAGAAATAGCAAGTTAA
CD37	ATATCTTGTGGAAAGGACGAAACACCGACCCACAAAGGACACGAAGCGTTTTAGAGCTAGAAATAGCAAGTTAA
CD37	ATATCTTGTGGAAAGGACGAAACACCGGTTTGCCACACAGATCACCCGTTTTAGAGCTAGAAATAGCAAGTTAA
CD37	ATATCTTGTGGAAAGGACGAAACACCGGATTCCCAGGGTGATCTGTGGTTTTAGAGCTAGAAATAGCAAGTTAA
CD37	ATATCTTGTGGAAAGGACGAAACACCGGACCAGCTTCGTGTCCTTTGGTTTTAGAGCTAGAAATAGCAAGTTAA
CD38	ATATCTTGTGGAAAGGACGAAACACCGTGTACTTGACGCATCGCGCCGTTTTAGAGCTAGAAATAGCAAGTTAA
CD38	ATATCTTGTGGAAAGGACGAAACACCGCCACCGCGAGCACCACGACGGTTTTAGAGCTAGAAATAGCAAGTTAA
CD38	ATATCTTGTGGAAAGGACGAAACACCGTCAGACCGTACCTTGCAACAGTTTTAGAGCTAGAAATAGCAAGTTAA
CD38	ATATCTTGTGGAAAGGACGAAACACCGTGAAAGCATCCCATACACTTGTTTTAGAGCTAGAAATAGCAAGTTAA
CD38	ATATCTTGTGGAAAGGACGAAACACCGCCAGCGGGACATGTTCACCCGTTTTAGAGCTAGAAATAGCAAGTTAA
CD38	ATATCTTGTGGAAAGGACGAAACACCGTCTGGCCCATCAGTTCACACGTTTTAGAGCTAGAAATAGCAAGTTAA
CD3D	ATATCTTGTGGAAAGGACGAAACACCGAAACGCATCCTGGACCCACGGTTTTAGAGCTAGAAATAGCAAGTTAA
CD3D	ATATCTTGTGGAAAGGACGAAACACCGACTTCGATAATGAACTTGCAGTTTTAGAGCTAGAAATAGCAAGTTAA
CD3D	ATATCTTGTGGAAAGGACGAAACACCGTAGCCTTACCTTGCGAGAGAGTTTTAGAGCTAGAAATAGCAAGTTAA
CD3D	ATATCTTGTGGAAAGGACGAAACACCGCCGACACACAAGCTCTGTTGGTTTTAGAGCTAGAAATAGCAAGTTAA
CD3D	ATATCTTGTGGAAAGGACGAAACACCGCAACGCTCACCTGATAGACCGTTTTAGAGCTAGAAATAGCAAGTTAA
CD3D	ATATCTTGTGGAAAGGACGAAACACCGGAACATAGCACGTTTCTCTCGTTTTAGAGCTAGAAATAGCAAGTTAA
CD3E	ATATCTTGTGGAAAGGACGAAACACCGTGCCATAGTATTTCAGATCCGTTTTAGAGCTAGAAATAGCAAGTTAA
CD3E	ATATCTTGTGGAAAGGACGAAACACCGTTGACATGCCCTCAGTATCCGTTTTAGAGCTAGAAATAGCAAGTTAA
CD3E	ATATCTTGTGGAAAGGACGAAACACCGCTGGATTACCTCTTGCCCTCGTTTTAGAGCTAGAAATAGCAAGTTAA
CD3E	ATATCTTGTGGAAAGGACGAAACACCGAGGGCATGTCAATATTACTGGTTTTAGAGCTAGAAATAGCAAGTTAA
CD3E	ATATCTTGTGGAAAGGACGAAACACCGTATTATGTCTGCTACCCCAGGTTTTAGAGCTAGAAATAGCAAGTTAA
CD3E	ATATCTTGTGGAAAGGACGAAACACCGAGATAAAAGTTCGCATCTTCGTTTTAGAGCTAGAAATAGCAAGTTAA
CD3G	ATATCTTGTGGAAAGGACGAAACACCGTTACACTGATACATCCCTCGGTTTTAGAGCTAGAAATAGCAAGTTAA
CD3G	ATATCTTGTGGAAAGGACGAAACACCGACTTTGGCCCAGTCAATCAAGTTTTAGAGCTAGAAATAGCAAGTTAA
CD3G	ATATCTTGTGGAAAGGACGAAACACCGGTGTATGACTATCAAGAAGAGTTTTAGAGCTAGAAATAGCAAGTTAA
CD3G	ATATCTTGTGGAAAGGACGAAACACCGTTCTCCTACCTTTGATTGACGTTTTAGAGCTAGAAATAGCAAGTTAA
CD3G	ATATCTTGTGGAAAGGACGAAACACCGCTTGAAGAAGAATGATAGCCGTTTTAGAGCTAGAAATAGCAAGTTAA
CD3G	ATATCTTGTGGAAAGGACGAAACACCGCAGAGACTGACATGGAACAGGTTTTAGAGCTAGAAATAGCAAGTTAA
CD40LG	ATATCTTGTGGAAAGGACGAAACACCGAAAGTGCTGACCCAATCATCGTTTTAGAGCTAGAAATAGCAAGTTAA
CD40LG	ATATCTTGTGGAAAGGACGAAACACCGCCAAACTTCTCCCCGATCTGGTTTTAGAGCTAGAAATAGCAAGTTAA
CD40LG	ATATCTTGTGGAAAGGACGAAACACCGACGATACAGAGATGCAACACGTTTTAGAGCTAGAAATAGCAAGTTAA
CD40LG	ATATCTTGTGGAAAGGACGAAACACCGCTTATCCTTACTGAACTGTGGTTTTAGAGCTAGAAATAGCAAGTTAA
CD40LG	ATATCTTGTGGAAAGGACGAAACACCGGGATATAATGTTAAACAAAGGTTTTAGAGCTAGAAATAGCAAGTTAA
CD40LG	ATATCTTGTGGAAAGGACGAAACACCGAACAGCTTTGAAATGCAAAAGTTTTAGAGCTAGAAATAGCAAGTTAA
CD48	ATATCTTGTGGAAAGGACGAAACACCGTCACTTGGTACATATGACCGGTTTTAGAGCTAGAAATAGCAAGTTAA
CD48	ATATCTTGTGGAAAGGACGAAACACCGATGTACAGTGCGCCACTCTGGTTTTAGAGCTAGAAATAGCAAGTTAA
CD48	ATATCTTGTGGAAAGGACGAAACACCGGCTCTTTCAGCCCGGTCCTTGTTTTAGAGCTAGAAATAGCAAGTTAA
CD48	ATATCTTGTGGAAAGGACGAAACACCGATGGATTGCAAGTTGGCTAGGTTTTAGAGCTAGAAATAGCAAGTTAA
CD48	ATATCTTGTGGAAAGGACGAAACACCGCAGACACGAATCCCAACCTCGTTTTAGAGCTAGAAATAGCAAGTTAA
CD48	ATATCTTGTGGAAAGGACGAAACACCGTAACACCTGGAGTAATTATGGTTTTAGAGCTAGAAATAGCAAGTTAA
CD5	ATATCTTGTGGAAAGGACGAAACACCGCATACCAGCTGAGCCGTCCGGTTTTAGAGCTAGAAATAGCAAGTTAA
CD5	ATATCTTGTGGAAAGGACGAAACACCGCCGTTCCAACTCGAAGTGCCGTTTTAGAGCTAGAAATAGCAAGTTAA
CD5	ATATCTTGTGGAAAGGACGAAACACCGGTTACCCACCTAAGCAGGTCGTTTTAGAGCTAGAAATAGCAAGTTAA
CD5	ATATCTTGTGGAAAGGACGAAACACCGGGCCAGAAACCATGCCCATGGTTTTAGAGCTAGAAATAGCAAGTTAA
CD5	ATATCTTGTGGAAAGGACGAAACACCGCGGCTCAGCTGGTATGACCCGTTTTAGAGCTAGAAATAGCAAGTTAA
CD5	ATATCTTGTGGAAAGGACGAAACACCGGCTGGCCACCTTGTACCTGCGTTTTAGAGCTAGAAATAGCAAGTTAA
CD52	ATATCTTGTGGAAAGGACGAAACACCGCTCTTACCTGTACCATAACCGTTTTAGAGCTAGAAATAGCAAGTTAA
CD52	ATATCTTGTGGAAAGGACGAAACACCGAATGCCTCCGCTTATGTTGCGTTTTAGAGCTAGAAATAGCAAGTTAA
CD52	ATATCTTGTGGAAAGGACGAAACACCGTGGCATTGGCCACGAAGAAAGTTTTAGAGCTAGAAATAGCAAGTTAA
CD52	ATATCTTGTGGAAAGGACGAAACACCGCCTACTCACCATCAGCCTCCGTTTTAGAGCTAGAAATAGCAAGTTAA
CD52	ATATCTTGTGGAAAGGACGAAACACCGTCAGCATCCAGCAACATAAGGTTTTAGAGCTAGAAATAGCAAGTTAA
CD52	ATATCTTGTGGAAAGGACGAAACACCGCAGATACAAACTGGACTCTCGTTTTAGAGCTAGAAATAGCAAGTTAA
CD5L	ATATCTTGTGGAAAGGACGAAACACCGGGCTCATACAAAATACCACTGTTTTAGAGCTAGAAATAGCAAGTTAA
CD5L	ATATCTTGTGGAAAGGACGAAACACCGCTCTTTGCAGCGTCTCCATCGTTTTAGAGCTAGAAATAGCAAGTTAA
CD5L	ATATCTTGTGGAAAGGACGAAACACCGAAAATCTTACCTAGGAATCCGTTTTAGAGCTAGAAATAGCAAGTTAA
CD5L	ATATCTTGTGGAAAGGACGAAACACCGCCAGCCATTTGCACCAGACCGTTTTAGAGCTAGAAATAGCAAGTTAA
CD5L	ATATCTTGTGGAAAGGACGAAACACCGGAGATACTCACCAAGGATCAGTTTTAGAGCTAGAAATAGCAAGTTAA
CD5L	ATATCTTGTGGAAAGGACGAAACACCGCTGCTATTCTCCTTGATCCTGTTTTAGAGCTAGAAATAGCAAGTTAA
CD6	ATATCTTGTGGAAAGGACGAAACACCGAGTGGCATTAGCTGCTACGCGTTTTAGAGCTAGAAATAGCAAGTTAA
CD6	ATATCTTGTGGAAAGGACGAAACACCGCGCCGAGTGGCGGCTCTGCGGTTTTAGAGCTAGAAATAGCAAGTTAA
CD6	ATATCTTGTGGAAAGGACGAAACACCGTTGCTGACGGCAGCCCTCTCGTTTTAGAGCTAGAAATAGCAAGTTAA
CD6	ATATCTTGTGGAAAGGACGAAACACCGCCAGACATGTGGCTCTTCTTGTTTTAGAGCTAGAAATAGCAAGTTAA
CD6	ATATCTTGTGGAAAGGACGAAACACCGGAGCTCACTCTCTGCACTGCGTTTTAGAGCTAGAAATAGCAAGTTAA
CD6	ATATCTTGTGGAAAGGACGAAACACCGGCAGTGCAGAGAGTGAGCTCGTTTTAGAGCTAGAAATAGCAAGTTAA
CD79A	ATATCTTGTGGAAAGGACGAAACACCGGAACCGAATCATCACAGCCGGTTTTAGAGCTAGAAATAGCAAGTTAA
CD79A	ATATCTTGTGGAAAGGACGAAACACCGGACGCGCCACCAGGTGACGTGTTTTAGAGCTAGAAATAGCAAGTTAA
CD79A	ATATCTTGTGGAAAGGACGAAACACCGGCAACAACGCCAACGTCACCGTTTTAGAGCTAGAAATAGCAAGTTAA
CD79A	ATATCTTGTGGAAAGGACGAAACACCGCGATGGCAGAACGAGAAGCTGTTTTAGAGCTAGAAATAGCAAGTTAA
CD79A	ATATCTTGTGGAAAGGACGAAACACCGTCCTTGCAGAGCCGCCCCCCGTTTTAGAGCTAGAAATAGCAAGTTAA
CD79A	ATATCTTGTGGAAAGGACGAAACACCGTGGAGGACTCCTGGACCCCCGTTTTAGAGCTAGAAATAGCAAGTTAA
CD79B	ATATCTTGTGGAAAGGACGAAACACCGGACCGGTACCGGAATCCCAAGTTTTAGAGCTAGAAATAGCAAGTTAA
CD79B	ATATCTTGTGGAAAGGACGAAACACCGGGAGGAAGATCACACCTACGGTTTTAGAGCTAGAAATAGCAAGTTAA
CD79B	ATATCTTGTGGAAAGGACGAAACACCGCGGTCCTCCGATCTGGCTGCGTTTTAGAGCTAGAAATAGCAAGTTAA
CD79B	ATATCTTGTGGAAAGGACGAAACACCGGCAGCAACGCCACCATCCAGGTTTTAGAGCTAGAAATAGCAAGTTAA
CD79B	ATATCTTGTGGAAAGGACGAAACACCGAGATAGGCACGATGATGAAGGTTTTAGAGCTAGAAATAGCAAGTTAA
CD79B	ATATCTTGTGGAAAGGACGAAACACCGCACAGGAGACAACGCCAGCCGTTTTAGAGCTAGAAATAGCAAGTTAA
CETP	ATATCTTGTGGAAAGGACGAAACACCGGCCTTCTCGCCCGTGATATCGTTTTAGAGCTAGAAATAGCAAGTTAA
CETP	ATATCTTGTGGAAAGGACGAAACACCGCACGATGCCTGCCTCGTGCGGTTTTAGAGCTAGAAATAGCAAGTTAA
CETP	ATATCTTGTGGAAAGGACGAAACACCGCTCCATTCAGAACGTGTCTGGTTTTAGAGCTAGAAATAGCAAGTTAA
CETP	ATATCTTGTGGAAAGGACGAAACACCGAGTGAACCACGAGACTGCCAGTTTTAGAGCTAGAAATAGCAAGTTAA
CETP	ATATCTTGTGGAAAGGACGAAACACCGCTGATACTTACACACCAGGAGTTTTAGAGCTAGAAATAGCAAGTTAA
CETP	ATATCTTGTGGAAAGGACGAAACACCGGACCACAGACACGTTCTGAAGTTTTAGAGCTAGAAATAGCAAGTTAA
CHMP7	ATATCTTGTGGAAAGGACGAAACACCGCCAGTCAATGACGTAGATGTGTTTTAGAGCTAGAAATAGCAAGTTAA
CHMP7	ATATCTTGTGGAAAGGACGAAACACCGACAGCTTCTCTCACGCAAAGGTTTTAGAGCTAGAAATAGCAAGTTAA
CHMP7	ATATCTTGTGGAAAGGACGAAACACCGGTCACAGTCCTCGAGCAGAAGTTTTAGAGCTAGAAATAGCAAGTTAA
CHMP7	ATATCTTGTGGAAAGGACGAAACACCGCCTCTTGGATCTGATCCACGGTTTTAGAGCTAGAAATAGCAAGTTAA
CHMP7	ATATCTTGTGGAAAGGACGAAACACCGTGAGGAGGTCCTTGTCGCTGGTTTTAGAGCTAGAAATAGCAAGTTAA
CHMP7	ATATCTTGTGGAAAGGACGAAACACCGTCAACAGCTCCACAGCGACAGTTTTAGAGCTAGAAATAGCAAGTTAA
CLEC10A	ATATCTTGTGGAAAGGACGAAACACCGTCACCTTATTCTCCAAGTACGTTTTAGAGCTAGAAATAGCAAGTTAA
CLEC10A	ATATCTTGTGGAAAGGACGAAACACCGGTATGAAAACTTCCAGTACTGTTTTAGAGCTAGAAATAGCAAGTTAA
CLEC10A	ATATCTTGTGGAAAGGACGAAACACCGGATCCAGGCACTGACTTCCCGTTTTAGAGCTAGAAATAGCAAGTTAA
CLEC10A	ATATCTTGTGGAAAGGACGAAACACCGAGTTGCTAAAATCTGTTCTCGTTTTAGAGCTAGAAATAGCAAGTTAA
CLEC10A	ATATCTTGTGGAAAGGACGAAACACCGGCTGCTGGTCATCATCTGTGGTTTTAGAGCTAGAAATAGCAAGTTAA
CLEC10A	ATATCTTGTGGAAAGGACGAAACACCGGCCCAGAGCAGAGACGCTGCGTTTTAGAGCTAGAAATAGCAAGTTAA
CLEC4G	ATATCTTGTGGAAAGGACGAAACACCGACACGCGTGGCCGTGGTTACGTTTTAGAGCTAGAAATAGCAAGTTAA
CLEC4G	ATATCTTGTGGAAAGGACGAAACACCGTTGACGGCCACGACCTGCTGGTTTTAGAGCTAGAAATAGCAAGTTAA
CLEC4G	ATATCTTGTGGAAAGGACGAAACACCGGAGAGACTCCGTCCACCCACGTTTTAGAGCTAGAAATAGCAAGTTAA
CLEC4G	ATATCTTGTGGAAAGGACGAAACACCGACGTCCGCACTGAGCTGTTCGTTTTAGAGCTAGAAATAGCAAGTTAA
CLEC4G	ATATCTTGTGGAAAGGACGAAACACCGTCCTGGTCACCACAGTCCTTGTTTTAGAGCTAGAAATAGCAAGTTAA
CLEC4G	ATATCTTGTGGAAAGGACGAAACACCGTGAAGCCGGCAGGGGCCGTGGTTTTAGAGCTAGAAATAGCAAGTTAA
CLEC4M	ATATCTTGTGGAAAGGACGAAACACCGTTTGCAGCTTCCAGCGGTACGTTTTAGAGCTAGAAATAGCAAGTTAA
CLEC4M	ATATCTTGTGGAAAGGACGAAACACCGCTCCACTGTTCCAGTACCGCGTTTTAGAGCTAGAAATAGCAAGTTAA
CLEC4M	ATATCTTGTGGAAAGGACGAAACACCGGCCTACCTGTAGAGCTCTTGGTTTTAGAGCTAGAAATAGCAAGTTAA
CLEC4M	ATATCTTGTGGAAAGGACGAAACACCGCGTCGTAATCAAAACTGCTGGTTTTAGAGCTAGAAATAGCAAGTTAA
CLEC4M	ATATCTTGTGGAAAGGACGAAACACCGGAAGAAGATCCAACAACCAGGTTTTAGAGCTAGAAATAGCAAGTTAA
CLEC4M	ATATCTTGTGGAAAGGACGAAACACCGGCCACGTGCCTTCCTGATTTGTTTTAGAGCTAGAAATAGCAAGTTAA
CORO1A	ATATCTTGTGGAAAGGACGAAACACCGCGCATCATCGAGCCCCGCAAGTTTTAGAGCTAGAAATAGCAAGTTAA
CORO1A	ATATCTTGTGGAAAGGACGAAACACCGCGACACGAACACTGCACGCAGTTTTAGAGCTAGAAATAGCAAGTTAA
CORO1A	ATATCTTGTGGAAAGGACGAAACACCGTCCACACTGTAGATCGTGTCGTTTTAGAGCTAGAAATAGCAAGTTAA
CORO1A	ATATCTTGTGGAAAGGACGAAACACCGCACCAGGCGATGTCTAGCACGTTTTAGAGCTAGAAATAGCAAGTTAA
CORO1A	ATATCTTGTGGAAAGGACGAAACACCGAAGAATGCGCCCACGGTCTGGTTTTAGAGCTAGAAATAGCAAGTTAA
CORO1A	ATATCTTGTGGAAAGGACGAAACACCGCGTGCGTGCAGTGTTCGTGTGTTTTAGAGCTAGAAATAGCAAGTTAA
CR1	ATATCTTGTGGAAAGGACGAAACACCGGCCGGCGGCCCGACAGGCTCGTTTTAGAGCTAGAAATAGCAAGTTAA
CR1	ATATCTTGTGGAAAGGACGAAACACCGGTCAATGCAATGCCCCAGAAGTTTTAGAGCTAGAAATAGCAAGTTAA
CR1	ATATCTTGTGGAAAGGACGAAACACCGCCTGTCGGGCCGCCGGCGCCGTTTTAGAGCTAGAAATAGCAAGTTAA
CR1	ATATCTTGTGGAAAGGACGAAACACCGATTAAATATTCTTGTACTAAGTTTTAGAGCTAGAAATAGCAAGTTAA
CR1	ATATCTTGTGGAAAGGACGAAACACCGGTGATCAAAGGCATCCAGTTGTTTTAGAGCTAGAAATAGCAAGTTAA
CR1	ATATCTTGTGGAAAGGACGAAACACCGGATGAATTTGAGTTTCCCATGTTTTAGAGCTAGAAATAGCAAGTTAA
CR2	ATATCTTGTGGAAAGGACGAAACACCGTTTCTTGGCTCTCGTCGCACGTTTTAGAGCTAGAAATAGCAAGTTAA
CR2	ATATCTTGTGGAAAGGACGAAACACCGAACAGACTTGTTTCCGTTCAGTTTTAGAGCTAGAAATAGCAAGTTAA
CR2	ATATCTTGTGGAAAGGACGAAACACCGGGGTAGAATAATAACTAATCGTTTTAGAGCTAGAAATAGCAAGTTAA
CR2	ATATCTTGTGGAAAGGACGAAACACCGGAGGCACGCTGTAAATCTCTGTTTTAGAGCTAGAAATAGCAAGTTAA
CR2	ATATCTTGTGGAAAGGACGAAACACCGGAGCCAAGAAAACCCCGAGCGTTTTAGAGCTAGAAATAGCAAGTTAA
CR2	ATATCTTGTGGAAAGGACGAAACACCGAGTTTGCAGTTACACCAACCGTTTTAGAGCTAGAAATAGCAAGTTAA
CSF2RB	ATATCTTGTGGAAAGGACGAAACACCGGGCCAGGCGGGTCCGTACTCGTTTTAGAGCTAGAAATAGCAAGTTAA
CSF2RB	ATATCTTGTGGAAAGGACGAAACACCGCGTCAGTGACGACAAAACTCGTTTTAGAGCTAGAAATAGCAAGTTAA
CSF2RB	ATATCTTGTGGAAAGGACGAAACACCGCGTCCTGAGAGCCGAGAACCGTTTTAGAGCTAGAAATAGCAAGTTAA
CSF2RB	ATATCTTGTGGAAAGGACGAAACACCGACAAGCGGCTTCAGGACTCTGTTTTAGAGCTAGAAATAGCAAGTTAA
CSF2RB	ATATCTTGTGGAAAGGACGAAACACCGCCTGCAGATCAGCACCGACCGTTTTAGAGCTAGAAATAGCAAGTTAA
CSF2RB	ATATCTTGTGGAAAGGACGAAACACCGACTTCTCATTCCAACCAGACGTTTTAGAGCTAGAAATAGCAAGTTAA
CYTH1	ATATCTTGTGGAAAGGACGAAACACCGCTTCGCCTTTATATAAGAACGTTTTAGAGCTAGAAATAGCAAGTTAA
CYTH1	ATATCTTGTGGAAAGGACGAAACACCGAAGAACTGGAGAACATCCGAGTTTTAGAGCTAGAAATAGCAAGTTAA
CYTH1	ATATCTTGTGGAAAGGACGAAACACCGGGTCGTTCTCTATTAAGAACGTTTTAGAGCTAGAAATAGCAAGTTAA
CYTH1	ATATCTTGTGGAAAGGACGAAACACCGCTTGACGCTCCTCTGCTGTCGTTTTAGAGCTAGAAATAGCAAGTTAA
CYTH1	ATATCTTGTGGAAAGGACGAAACACCGACAAACAGGTAGCCATGGGCGTTTTAGAGCTAGAAATAGCAAGTTAA
CYTH1	ATATCTTGTGGAAAGGACGAAACACCGGCAGACTCACCTTTCCTCTGGTTTTAGAGCTAGAAATAGCAAGTTAA
DENND2D	ATATCTTGTGGAAAGGACGAAACACCGATTTGCCTCCCGCTTGATATGTTTTAGAGCTAGAAATAGCAAGTTAA
DENND2D	ATATCTTGTGGAAAGGACGAAACACCGCATCACTCACCGAGTATCCCGTTTTAGAGCTAGAAATAGCAAGTTAA
DENND2D	ATATCTTGTGGAAAGGACGAAACACCGGATGCCCACTCATTCCCATCGTTTTAGAGCTAGAAATAGCAAGTTAA
DENND2D	ATATCTTGTGGAAAGGACGAAACACCGGGACTCCCACCTAGAACATGGTTTTAGAGCTAGAAATAGCAAGTTAA
DENND2D	ATATCTTGTGGAAAGGACGAAACACCGGATCTTTGCCTCTGCCGTGCGTTTTAGAGCTAGAAATAGCAAGTTAA
DENND2D	ATATCTTGTGGAAAGGACGAAACACCGGTGCTGCCCCCCAGCAAAGTGTTTTAGAGCTAGAAATAGCAAGTTAA
DNASE1L3	ATATCTTGTGGAAAGGACGAAACACCGCTGTGACATCATACTCGTGAGTTTTAGAGCTAGAAATAGCAAGTTAA
DNASE1L3	ATATCTTGTGGAAAGGACGAAACACCGCCTGGAAGAACATCCGCTTGGTTTTAGAGCTAGAAATAGCAAGTTAA
DNASE1L3	ATATCTTGTGGAAAGGACGAAACACCGGCACCAACTGTGCATATGACGTTTTAGAGCTAGAAATAGCAAGTTAA
DNASE1L3	ATATCTTGTGGAAAGGACGAAACACCGGGATCTGCTCCTTCAACGTCGTTTTAGAGCTAGAAATAGCAAGTTAA
DNASE1L3	ATATCTTGTGGAAAGGACGAAACACCGGTTGAAGGAGCAGATCCTCAGTTTTAGAGCTAGAAATAGCAAGTTAA
DNASE1L3	ATATCTTGTGGAAAGGACGAAACACCGACAACTATGTGATTAGCTCTGTTTTAGAGCTAGAAATAGCAAGTTAA
EAF2	ATATCTTGTGGAAAGGACGAAACACCGACTTGAGAACCCGCTCGCGAGTTTTAGAGCTAGAAATAGCAAGTTAA
EAF2	ATATCTTGTGGAAAGGACGAAACACCGCACACCTAGACCGTCGCGAGGTTTTAGAGCTAGAAATAGCAAGTTAA
EAF2	ATATCTTGTGGAAAGGACGAAACACCGCCAATAGATGATATCGAAAGGTTTTAGAGCTAGAAATAGCAAGTTAA
EAF2	ATATCTTGTGGAAAGGACGAAACACCGCCTCTTTCGATATCATCTATGTTTTAGAGCTAGAAATAGCAAGTTAA
EAF2	ATATCTTGTGGAAAGGACGAAACACCGGCCGACATTCTCCAGTATCAGTTTTAGAGCTAGAAATAGCAAGTTAA
EAF2	ATATCTTGTGGAAAGGACGAAACACCGGTTCACCTTCACCAACCTCAGTTTTAGAGCTAGAAATAGCAAGTTAA
EMB	ATATCTTGTGGAAAGGACGAAACACCGAGTCATAACATATCACTGACGTTTTAGAGCTAGAAATAGCAAGTTAA
EMB	ATATCTTGTGGAAAGGACGAAACACCGGTTCTTCACTCTCGCCTAATGTTTTAGAGCTAGAAATAGCAAGTTAA
EMB	ATATCTTGTGGAAAGGACGAAACACCGTGCCGTGCACTATTCCAATTGTTTTAGAGCTAGAAATAGCAAGTTAA
EMB	ATATCTTGTGGAAAGGACGAAACACCGGCCATTATTTCTTCTCTGAGGTTTTAGAGCTAGAAATAGCAAGTTAA
EMB	ATATCTTGTGGAAAGGACGAAACACCGTTCTCAGTCCCTGAACTTCAGTTTTAGAGCTAGAAATAGCAAGTTAA
EMB	ATATCTTGTGGAAAGGACGAAACACCGACTCCCATTACTACTGTACCGTTTTAGAGCTAGAAATAGCAAGTTAA
EPB41	ATATCTTGTGGAAAGGACGAAACACCGACTGGGAAGTTTGAATCCGAGTTTTAGAGCTAGAAATAGCAAGTTAA
EPB41	ATATCTTGTGGAAAGGACGAAACACCGACCGAGCAGCTAAGAAATTAGTTTTAGAGCTAGAAATAGCAAGTTAA
EPB41	ATATCTTGTGGAAAGGACGAAACACCGATGTCTTCTGTTAACTGTGCGTTTTAGAGCTAGAAATAGCAAGTTAA
EPB41	ATATCTTGTGGAAAGGACGAAACACCGAGTTAACAGAAGACATAACAGTTTTAGAGCTAGAAATAGCAAGTTAA
EPB41	ATATCTTGTGGAAAGGACGAAACACCGCGCCAAAGAAATAAAAAAGCGTTTTAGAGCTAGAAATAGCAAGTTAA
EPB41	ATATCTTGTGGAAAGGACGAAACACCGGAGCAGTATGAAAGTACCATGTTTTAGAGCTAGAAATAGCAAGTTAA
EPHA3	ATATCTTGTGGAAAGGACGAAACACCGGAGTCCATGGGTACCGTGTCGTTTTAGAGCTAGAAATAGCAAGTTAA
EPHA3	ATATCTTGTGGAAAGGACGAAACACCGTGCTCTGTTCTCGACAGCTTGTTTTAGAGCTAGAAATAGCAAGTTAA
EPHA3	ATATCTTGTGGAAAGGACGAAACACCGGTTTCCAGACACGGTACCCAGTTTTAGAGCTAGAAATAGCAAGTTAA
EPHA3	ATATCTTGTGGAAAGGACGAAACACCGCCTGGCTTACCTTCATTGGAGTTTTAGAGCTAGAAATAGCAAGTTAA
EPHA3	ATATCTTGTGGAAAGGACGAAACACCGTGGATCTCTTATCCATCACAGTTTTAGAGCTAGAAATAGCAAGTTAA
EPHA3	ATATCTTGTGGAAAGGACGAAACACCGATTGAACTCACCCCATGTGAGTTTTAGAGCTAGAAATAGCAAGTTAA
F8	ATATCTTGTGGAAAGGACGAAACACCGGCACTGTACAATCTCTATCCGTTTTAGAGCTAGAAATAGCAAGTTAA
F8	ATATCTTGTGGAAAGGACGAAACACCGTCTGCTAGGTCCTACCATCCGTTTTAGAGCTAGAAATAGCAAGTTAA
F8	ATATCTTGTGGAAAGGACGAAACACCGCTCAGGATCAAAGGATTCGAGTTTTAGAGCTAGAAATAGCAAGTTAA
F8	ATATCTTGTGGAAAGGACGAAACACCGCCAACAGCATGAAGACTGACGTTTTAGAGCTAGAAATAGCAAGTTAA
F8	ATATCTTGTGGAAAGGACGAAACACCGTTGGCTTAGCGATGTTGAAAGTTTTAGAGCTAGAAATAGCAAGTTAA
F8	ATATCTTGTGGAAAGGACGAAACACCGGACTCTGTTTGTAGAATTCAGTTTTAGAGCTAGAAATAGCAAGTTAA
FAIM3	ATATCTTGTGGAAAGGACGAAACACCGCTGACCTCTGGTTACGAATTGTTTTAGAGCTAGAAATAGCAAGTTAA
FAIM3	ATATCTTGTGGAAAGGACGAAACACCGTGTGTTCATGCCCGCTCCGCGTTTTAGAGCTAGAAATAGCAAGTTAA
FAIM3	ATATCTTGTGGAAAGGACGAAACACCGATCTGGAACATGTGGTACCGGTTTTAGAGCTAGAAATAGCAAGTTAA
FAIM3	ATATCTTGTGGAAAGGACGAAACACCGTCTTCCAAATTCGTAACCAGGTTTTAGAGCTAGAAATAGCAAGTTAA
FAIM3	ATATCTTGTGGAAAGGACGAAACACCGGGGACCTTGCCCCTTTGAGCGTTTTAGAGCTAGAAATAGCAAGTTAA
FAIM3	ATATCTTGTGGAAAGGACGAAACACCGCAGTTACCACACCAGCTCAAGTTTTAGAGCTAGAAATAGCAAGTTAA
FAM65B	ATATCTTGTGGAAAGGACGAAACACCGCGCTGAAACCCGCAAAGGACGTTTTAGAGCTAGAAATAGCAAGTTAA
FAM65B	ATATCTTGTGGAAAGGACGAAACACCGCTTGCCTGGATCGCCTTTCCGTTTTAGAGCTAGAAATAGCAAGTTAA
FAM65B	ATATCTTGTGGAAAGGACGAAACACCGTCAACTTGTCCAGCTCCGTCGTTTTAGAGCTAGAAATAGCAAGTTAA
FAM65B	ATATCTTGTGGAAAGGACGAAACACCGTATGAAAAGAAACTCTCGCCGTTTTAGAGCTAGAAATAGCAAGTTAA
FAM65B	ATATCTTGTGGAAAGGACGAAACACCGCTGAGGCTTCTTGAGAGCGGGTTTTAGAGCTAGAAATAGCAAGTTAA
FAM65B	ATATCTTGTGGAAAGGACGAAACACCGCTCCGCTCTCAAGAAGCCTCGTTTTAGAGCTAGAAATAGCAAGTTAA
FCER2	ATATCTTGTGGAAAGGACGAAACACCGACTGGGATTTCTGCGCCATCGTTTTAGAGCTAGAAATAGCAAGTTAA
FCER2	ATATCTTGTGGAAAGGACGAAACACCGTGGGACTCAGATCGTGCTGCGTTTTAGAGCTAGAAATAGCAAGTTAA
FCER2	ATATCTTGTGGAAAGGACGAAACACCGACGCCTGCAACACCGCCTCCGTTTTAGAGCTAGAAATAGCAAGTTAA
FCER2	ATATCTTGTGGAAAGGACGAAACACCGAAGCCACCACGGTGACCAGAGTTTTAGAGCTAGAAATAGCAAGTTAA
FCER2	ATATCTTGTGGAAAGGACGAAACACCGATGGAGGAAGGTCAATATTCGTTTTAGAGCTAGAAATAGCAAGTTAA
FCER2	ATATCTTGTGGAAAGGACGAAACACCGTGAATATTGACCTTCCTCCAGTTTTAGAGCTAGAAATAGCAAGTTAA
FCRL1	ATATCTTGTGGAAAGGACGAAACACCGTTATCACGAGGATATCACCCGTTTTAGAGCTAGAAATAGCAAGTTAA
FCRL1	ATATCTTGTGGAAAGGACGAAACACCGTTTCAGGAAGACGTTCAGCCGTTTTAGAGCTAGAAATAGCAAGTTAA
FCRL1	ATATCTTGTGGAAAGGACGAAACACCGCTCGCCCAATCCTCATGCTCGTTTTAGAGCTAGAAATAGCAAGTTAA
FCRL1	ATATCTTGTGGAAAGGACGAAACACCGACCTGGTCCTCATGCTGCCGGTTTTAGAGCTAGAAATAGCAAGTTAA
FCRL1	ATATCTTGTGGAAAGGACGAAACACCGCAGATCAACAGCAACAGCCTGTTTTAGAGCTAGAAATAGCAAGTTAA
FCRL1	ATATCTTGTGGAAAGGACGAAACACCGGCCTCACCTGAGTGGATCCCGTTTTAGAGCTAGAAATAGCAAGTTAA
FCRL2	ATATCTTGTGGAAAGGACGAAACACCGTCCAGATTCGCTGACCCTTGGTTTTAGAGCTAGAAATAGCAAGTTAA
FCRL2	ATATCTTGTGGAAAGGACGAAACACCGGCCTTGTTCCACAAGATATCGTTTTAGAGCTAGAAATAGCAAGTTAA
FCRL2	ATATCTTGTGGAAAGGACGAAACACCGAACTATTTCTGTAGTACCAAGTTTTAGAGCTAGAAATAGCAAGTTAA
FCRL2	ATATCTTGTGGAAAGGACGAAACACCGTGGGGACTGTTTGGTGTCCTGTTTTAGAGCTAGAAATAGCAAGTTAA
FCRL2	ATATCTTGTGGAAAGGACGAAACACCGCACAGATGCAGTCACTGAACGTTTTAGAGCTAGAAATAGCAAGTTAA
FCRL2	ATATCTTGTGGAAAGGACGAAACACCGCCAGAGAAAGAGTTGTCCTTGTTTTAGAGCTAGAAATAGCAAGTTAA
FCRL3	ATATCTTGTGGAAAGGACGAAACACCGAATTACCAATGTAAGACCCGGTTTTAGAGCTAGAAATAGCAAGTTAA
FCRL3	ATATCTTGTGGAAAGGACGAAACACCGCCTCAGTGATGCCGTGCATGGTTTTAGAGCTAGAAATAGCAAGTTAA
FCRL3	ATATCTTGTGGAAAGGACGAAACACCGGGCCGGTGCCCATGCTTCTGGTTTTAGAGCTAGAAATAGCAAGTTAA
FCRL3	ATATCTTGTGGAAAGGACGAAACACCGGCTCCTGGAAGAGAACAATCGTTTTAGAGCTAGAAATAGCAAGTTAA
FCRL3	ATATCTTGTGGAAAGGACGAAACACCGTTACCTGATTGTTCTCTTCCGTTTTAGAGCTAGAAATAGCAAGTTAA
FCRL3	ATATCTTGTGGAAAGGACGAAACACCGCAGCAGCAGCCACAGAAGCAGTTTTAGAGCTAGAAATAGCAAGTTAA
FCRLA	ATATCTTGTGGAAAGGACGAAACACCGCTACCGAGATGGCTCAGCTCGTTTTAGAGCTAGAAATAGCAAGTTAA
FCRLA	ATATCTTGTGGAAAGGACGAAACACCGACACTGCAGCGTCTCAAAACGTTTTAGAGCTAGAAATAGCAAGTTAA
FCRLA	ATATCTTGTGGAAAGGACGAAACACCGCAGTCAAGTCATCCTCCGTGGTTTTAGAGCTAGAAATAGCAAGTTAA
FCRLA	ATATCTTGTGGAAAGGACGAAACACCGGGAGAATTCCCTGTTAGGCCGTTTTAGAGCTAGAAATAGCAAGTTAA
FCRLA	ATATCTTGTGGAAAGGACGAAACACCGCCAGCAGCTGGATGTCATGCGTTTTAGAGCTAGAAATAGCAAGTTAA
FCRLA	ATATCTTGTGGAAAGGACGAAACACCGTTTACTTACCCAGTAGCATCGTTTTAGAGCTAGAAATAGCAAGTTAA
FDCSP	ATATCTTGTGGAAAGGACGAAACACCGGACAGCGATGAATTAGCTTCGTTTTAGAGCTAGAAATAGCAAGTTAA
FDCSP	ATATCTTGTGGAAAGGACGAAACACCGGGAGTTGTAGGGGCAGATTCGTTTTAGAGCTAGAAATAGCAAGTTAA
FDCSP	ATATCTTGTGGAAAGGACGAAACACCGTCTTTAGGTCTCTCAAGACCGTTTTAGAGCTAGAAATAGCAAGTTAA
FDCSP	ATATCTTGTGGAAAGGACGAAACACCGACCAACAGCCACTGCCAAGAGTTTTAGAGCTAGAAATAGCAAGTTAA
FDCSP	ATATCTTGTGGAAAGGACGAAACACCGCCTCCTGATCACAGCCATCTGTTTTAGAGCTAGAAATAGCAAGTTAA
FDCSP	ATATCTTGTGGAAAGGACGAAACACCGGGGCGAAATGGATATGGGTAGTTTTAGAGCTAGAAATAGCAAGTTAA
FLT3	ATATCTTGTGGAAAGGACGAAACACCGAACGCACACCCGAGGTCTTCGTTTTAGAGCTAGAAATAGCAAGTTAA
FLT3	ATATCTTGTGGAAAGGACGAAACACCGTCCGGAGGCCATGCCGGCGTGTTTTAGAGCTAGAAATAGCAAGTTAA
FLT3	ATATCTTGTGGAAAGGACGAAACACCGCCGCCGTCGCGCGCCAACGCGTTTTAGAGCTAGAAATAGCAAGTTAA
FLT3	ATATCTTGTGGAAAGGACGAAACACCGAGTGTACGAAGCTGCCGCTGGTTTTAGAGCTAGAAATAGCAAGTTAA
FLT3	ATATCTTGTGGAAAGGACGAAACACCGATTAAAACACACTTGATCACGTTTTAGAGCTAGAAATAGCAAGTTAA
FLT3	ATATCTTGTGGAAAGGACGAAACACCGTAAGAACAATGATTCATCAGGTTTTAGAGCTAGAAATAGCAAGTTAA
FMO2	ATATCTTGTGGAAAGGACGAAACACCGTCTGAGTGACAACCTTCCATGTTTTAGAGCTAGAAATAGCAAGTTAA
FMO2	ATATCTTGTGGAAAGGACGAAACACCGTGCTGTCTTTGACGCAGTTAGTTTTAGAGCTAGAAATAGCAAGTTAA
FMO2	ATATCTTGTGGAAAGGACGAAACACCGAGAGATACGGCTCATGACCCGTTTTAGAGCTAGAAATAGCAAGTTAA
FMO2	ATATCTTGTGGAAAGGACGAAACACCGTGCGGAGCATAGAACGAAACGTTTTAGAGCTAGAAATAGCAAGTTAA
FMO2	ATATCTTGTGGAAAGGACGAAACACCGATTTGAGGGAAAACGCATCCGTTTTAGAGCTAGAAATAGCAAGTTAA
FMO2	ATATCTTGTGGAAAGGACGAAACACCGATTGGCGGCTATGGAAATATGTTTTAGAGCTAGAAATAGCAAGTTAA
GCSAM	ATATCTTGTGGAAAGGACGAAACACCGTGGGATCACCATATCGCTGAGTTTTAGAGCTAGAAATAGCAAGTTAA
GCSAM	ATATCTTGTGGAAAGGACGAAACACCGGCAACAGCCACGTCCACTTAGTTTTAGAGCTAGAAATAGCAAGTTAA
GCSAM	ATATCTTGTGGAAAGGACGAAACACCGGCTATACCCTCATCAATCATGTTTTAGAGCTAGAAATAGCAAGTTAA
GCSAM	ATATCTTGTGGAAAGGACGAAACACCGGCCCCAAACAGAGAACATCCGTTTTAGAGCTAGAAATAGCAAGTTAA
GCSAM	ATATCTTGTGGAAAGGACGAAACACCGTCACCTGGATGTTCTCTGTTGTTTTAGAGCTAGAAATAGCAAGTTAA
GCSAM	ATATCTTGTGGAAAGGACGAAACACCGAGAAACACCCTTCAGCGATAGTTTTAGAGCTAGAAATAGCAAGTTAA
GIMAP1-GIMAP5	ATATCTTGTGGAAAGGACGAAACACCGGTTGGGTCGGTTCACCGCCCGTTTTAGAGCTAGAAATAGCAAGTTAA
GIMAP1-GIMAP5	ATATCTTGTGGAAAGGACGAAACACCGGGGCGGTGAACCGACCCAACGTTTTAGAGCTAGAAATAGCAAGTTAA
GIMAP1-GIMAP5	ATATCTTGTGGAAAGGACGAAACACCGCAGGGCACAACAACCGTTTCGTTTTAGAGCTAGAAATAGCAAGTTAA
GIMAP1-GIMAP5	ATATCTTGTGGAAAGGACGAAACACCGAGGTTGAGCAGACGCAGTTAGTTTTAGAGCTAGAAATAGCAAGTTAA
GIMAP1-GIMAP5	ATATCTTGTGGAAAGGACGAAACACCGGAGGGGCAAATATGGAACTAGTTTTAGAGCTAGAAATAGCAAGTTAA
GIMAP1-GIMAP5	ATATCTTGTGGAAAGGACGAAACACCGCTCTTCCAGGTAAGCATGGGGTTTTAGAGCTAGAAATAGCAAGTTAA
GP1BA	ATATCTTGTGGAAAGGACGAAACACCGGCGATAAGGTGCGTGCCACAGTTTTAGAGCTAGAAATAGCAAGTTAA
GP1BA	ATATCTTGTGGAAAGGACGAAACACCGGTACGGCCTAATGGCCGTGTGTTTTAGAGCTAGAAATAGCAAGTTAA
GP1BA	ATATCTTGTGGAAAGGACGAAACACCGAAGTGGGAAGCGAACCTCGAGTTTTAGAGCTAGAAATAGCAAGTTAA
GP1BA	ATATCTTGTGGAAAGGACGAAACACCGGCAGCCAGCGACGAAAATAGGTTTTAGAGCTAGAAATAGCAAGTTAA
GP1BA	ATATCTTGTGGAAAGGACGAAACACCGTGGTGAGCTCGCACCTATCTGTTTTAGAGCTAGAAATAGCAAGTTAA
GP1BA	ATATCTTGTGGAAAGGACGAAACACCGCGCCACAAGCCCGACCATCCGTTTTAGAGCTAGAAATAGCAAGTTAA
GPR18	ATATCTTGTGGAAAGGACGAAACACCGGCTTAGACGTCCTGCCGTGAGTTTTAGAGCTAGAAATAGCAAGTTAA
GPR18	ATATCTTGTGGAAAGGACGAAACACCGGTGACCGTAGACTACCAGATGTTTTAGAGCTAGAAATAGCAAGTTAA
GPR18	ATATCTTGTGGAAAGGACGAAACACCGAAACACGTGCAAAGCCGTGCGTTTTAGAGCTAGAAATAGCAAGTTAA
GPR18	ATATCTTGTGGAAAGGACGAAACACCGCAGCGTGATGATGATCCTTAGTTTTAGAGCTAGAAATAGCAAGTTAA
GPR18	ATATCTTGTGGAAAGGACGAAACACCGAAGGATCATCATCACGCTGCGTTTTAGAGCTAGAAATAGCAAGTTAA
GPR18	ATATCTTGTGGAAAGGACGAAACACCGCGCAGAAAAAGTTTCCGATCGTTTTAGAGCTAGAAATAGCAAGTTAA
GRAPL	ATATCTTGTGGAAAGGACGAAACACCGGAGTGTGTCTCCCTTGTTGAGTTTTAGAGCTAGAAATAGCAAGTTAA
GRAPL	ATATCTTGTGGAAAGGACGAAACACCGGAGCAGCGGCATGGAGTCCGGTTTTAGAGCTAGAAATAGCAAGTTAA
GRAPL	ATATCTTGTGGAAAGGACGAAACACCGCTCACGGATGGGGCTTGACGGTTTTAGAGCTAGAAATAGCAAGTTAA
GRAPL	ATATCTTGTGGAAAGGACGAAACACCGCTGCCCACAGATCCTGAACAGTTTTAGAGCTAGAAATAGCAAGTTAA
GRAPL	ATATCTTGTGGAAAGGACGAAACACCGACAGACACAGAGAACTCCCCGTTTTAGAGCTAGAAATAGCAAGTTAA
GRAPL	ATATCTTGTGGAAAGGACGAAACACCGTCTCTCCGCAGGTGGTACTCGTTTTAGAGCTAGAAATAGCAAGTTAA
GZMB	ATATCTTGTGGAAAGGACGAAACACCGGCACGAAGTCGTCTCGTATCGTTTTAGAGCTAGAAATAGCAAGTTAA
GZMB	ATATCTTGTGGAAAGGACGAAACACCGCTGTAGTTAGTAGCGTTTCAGTTTTAGAGCTAGAAATAGCAAGTTAA
GZMB	ATATCTTGTGGAAAGGACGAAACACCGCAGTACCATTGAGTTGTGCGGTTTTAGAGCTAGAAATAGCAAGTTAA
GZMB	ATATCTTGTGGAAAGGACGAAACACCGCATGCCATTGTTTCGTCCATGTTTTAGAGCTAGAAATAGCAAGTTAA
GZMB	ATATCTTGTGGAAAGGACGAAACACCGGTCCCCCACGCACAACTCAAGTTTTAGAGCTAGAAATAGCAAGTTAA
GZMB	ATATCTTGTGGAAAGGACGAAACACCGGGCCCACAATATCAAAGAACGTTTTAGAGCTAGAAATAGCAAGTTAA
HELB	ATATCTTGTGGAAAGGACGAAACACCGCGACTACCTAAACGACGACGGTTTTAGAGCTAGAAATAGCAAGTTAA
HELB	ATATCTTGTGGAAAGGACGAAACACCGGTCCGTGTTCATCGACGCCGGTTTTAGAGCTAGAAATAGCAAGTTAA
HELB	ATATCTTGTGGAAAGGACGAAACACCGTAGCTCCTTGATCCCACCACGTTTTAGAGCTAGAAATAGCAAGTTAA
HELB	ATATCTTGTGGAAAGGACGAAACACCGATGATCCATTTAAAGTGTCGGTTTTAGAGCTAGAAATAGCAAGTTAA
HELB	ATATCTTGTGGAAAGGACGAAACACCGGGAAGGAATTCCATTATCTTGTTTTAGAGCTAGAAATAGCAAGTTAA
HELB	ATATCTTGTGGAAAGGACGAAACACCGCAATGAGATGAGTCTTCCTCGTTTTAGAGCTAGAAATAGCAAGTTAA
HLA-DOB	ATATCTTGTGGAAAGGACGAAACACCGTGTACGTTTCGACAGTGATGGTTTTAGAGCTAGAAATAGCAAGTTAA
HLA-DOB	ATATCTTGTGGAAAGGACGAAACACCGTGGGAATCGTCATCCAGCTAGTTTTAGAGCTAGAAATAGCAAGTTAA
HLA-DOB	ATATCTTGTGGAAAGGACGAAACACCGTCCCTTCCTAGTGCAACCAGGTTTTAGAGCTAGAAATAGCAAGTTAA
HLA-DOB	ATATCTTGTGGAAAGGACGAAACACCGTCATGTCCACTGGCCCTATCGTTTTAGAGCTAGAAATAGCAAGTTAA
HLA-DOB	ATATCTTGTGGAAAGGACGAAACACCGCTGGGCGCACCCTTCACTGTGTTTTAGAGCTAGAAATAGCAAGTTAA
HLA-DOB	ATATCTTGTGGAAAGGACGAAACACCGGGCATTGCAGCCTTCCTACTGTTTTAGAGCTAGAAATAGCAAGTTAA
ICAM2	ATATCTTGTGGAAAGGACGAAACACCGCCAAGCCGCTCGCACCCCGTGTTTTAGAGCTAGAAATAGCAAGTTAA
ICAM2	ATATCTTGTGGAAAGGACGAAACACCGCCGTGACTATGATGACCATCGTTTTAGAGCTAGAAATAGCAAGTTAA
ICAM2	ATATCTTGTGGAAAGGACGAAACACCGCTCACGGTACACGCTGACGTGTTTTAGAGCTAGAAATAGCAAGTTAA
ICAM2	ATATCTTGTGGAAAGGACGAAACACCGGGCTCAACCGCCAGCTTCTTGTTTTAGAGCTAGAAATAGCAAGTTAA
ICAM2	ATATCTTGTGGAAAGGACGAAACACCGCAGGGTCCTGTAACCGAAAGGTTTTAGAGCTAGAAATAGCAAGTTAA
ICAM2	ATATCTTGTGGAAAGGACGAAACACCGGTCAGCCGTGCTGTTGAATGGTTTTAGAGCTAGAAATAGCAAGTTAA
ICAM3	ATATCTTGTGGAAAGGACGAAACACCGTGACTGTCGCATTCAGCATCGTTTTAGAGCTAGAAATAGCAAGTTAA
ICAM3	ATATCTTGTGGAAAGGACGAAACACCGTCTTGGAGGTGGAAACGTCGGTTTTAGAGCTAGAAATAGCAAGTTAA
ICAM3	ATATCTTGTGGAAAGGACGAAACACCGTGTGTTACGTTGACGAAGAAGTTTTAGAGCTAGAAATAGCAAGTTAA
ICAM3	ATATCTTGTGGAAAGGACGAAACACCGCCCCGCCAGCTCCGAACCTTGTTTTAGAGCTAGAAATAGCAAGTTAA
ICAM3	ATATCTTGTGGAAAGGACGAAACACCGACTGTACACGGTGATGTTAGGTTTTAGAGCTAGAAATAGCAAGTTAA
ICAM3	ATATCTTGTGGAAAGGACGAAACACCGGACGTCCCTATCAAAGGAGCGTTTTAGAGCTAGAAATAGCAAGTTAA
IKZF1	ATATCTTGTGGAAAGGACGAAACACCGTCATCTGGAGTATCGCTTACGTTTTAGAGCTAGAAATAGCAAGTTAA
IKZF1	ATATCTTGTGGAAAGGACGAAACACCGACCTACCGGAGTGCGTCCTCGTTTTAGAGCTAGAAATAGCAAGTTAA
IKZF1	ATATCTTGTGGAAAGGACGAAACACCGCTCCAAGAGTGACAGAGTCGGTTTTAGAGCTAGAAATAGCAAGTTAA
IKZF1	ATATCTTGTGGAAAGGACGAAACACCGCCGACAAAGCCGAGCTGCCTGTTTTAGAGCTAGAAATAGCAAGTTAA
IKZF1	ATATCTTGTGGAAAGGACGAAACACCGGGAGGCATTCGACTTCCTAAGTTTTAGAGCTAGAAATAGCAAGTTAA
IKZF1	ATATCTTGTGGAAAGGACGAAACACCGGGCAGGCGTAGTTGCAGAGGGTTTTAGAGCTAGAAATAGCAAGTTAA
IKZF3	ATATCTTGTGGAAAGGACGAAACACCGTTGTCTCATTCGATAGTAGCGTTTTAGAGCTAGAAATAGCAAGTTAA
IKZF3	ATATCTTGTGGAAAGGACGAAACACCGCCGTGAGCGCATCTCTTCTTGTTTTAGAGCTAGAAATAGCAAGTTAA
IKZF3	ATATCTTGTGGAAAGGACGAAACACCGCGCCACATTAAACTGCACACGTTTTAGAGCTAGAAATAGCAAGTTAA
IKZF3	ATATCTTGTGGAAAGGACGAAACACCGCATCAGCTTCAATGTCTTAAGTTTTAGAGCTAGAAATAGCAAGTTAA
IKZF3	ATATCTTGTGGAAAGGACGAAACACCGTTTAACCAAATCTCATGAAAGTTTTAGAGCTAGAAATAGCAAGTTAA
IKZF3	ATATCTTGTGGAAAGGACGAAACACCGTCCTATGTCTTCATCTTCATGTTTTAGAGCTAGAAATAGCAAGTTAA
IL2RG	ATATCTTGTGGAAAGGACGAAACACCGAACGCTACACGTTTCGTGTTGTTTTAGAGCTAGAAATAGCAAGTTAA
IL2RG	ATATCTTGTGGAAAGGACGAAACACCGAGCCGCTTTAACCCACTCTGGTTTTAGAGCTAGAAATAGCAAGTTAA
IL2RG	ATATCTTGTGGAAAGGACGAAACACCGTCGAGTACATGAATTGCACTGTTTTAGAGCTAGAAATAGCAAGTTAA
IL2RG	ATATCTTGTGGAAAGGACGAAACACCGTGGTGCAGTACCGGACTGACGTTTTAGAGCTAGAAATAGCAAGTTAA
IL2RG	ATATCTTGTGGAAAGGACGAAACACCGTGTTCCAGTTCAGTTCTAGCGTTTTAGAGCTAGAAATAGCAAGTTAA
IL2RG	ATATCTTGTGGAAAGGACGAAACACCGCTCCTCTAGGTACAAGAACTGTTTTAGAGCTAGAAATAGCAAGTTAA
IL33	ATATCTTGTGGAAAGGACGAAACACCGCAACACCCCTCAAATGAATCGTTTTAGAGCTAGAAATAGCAAGTTAA
IL33	ATATCTTGTGGAAAGGACGAAACACCGTACTTTATGAAGCTCCGCTCGTTTTAGAGCTAGAAATAGCAAGTTAA
IL33	ATATCTTGTGGAAAGGACGAAACACCGGAAGCAAGATACTCTGTAATGTTTTAGAGCTAGAAATAGCAAGTTAA
IL33	ATATCTTGTGGAAAGGACGAAACACCGCTGTCAACAGCAGTCTACTGGTTTTAGAGCTAGAAATAGCAAGTTAA
IL33	ATATCTTGTGGAAAGGACGAAACACCGGTACATGGGGCAAACTTCTTGTTTTAGAGCTAGAAATAGCAAGTTAA
IL33	ATATCTTGTGGAAAGGACGAAACACCGCTTCATGATTCAAGTATCACGTTTTAGAGCTAGAAATAGCAAGTTAA
IL6R	ATATCTTGTGGAAAGGACGAAACACCGTCGGTGCAGCTCCACGACTCGTTTTAGAGCTAGAAATAGCAAGTTAA
IL6R	ATATCTTGTGGAAAGGACGAAACACCGAACTATTCATGCTACCGGGCGTTTTAGAGCTAGAAATAGCAAGTTAA
IL6R	ATATCTTGTGGAAAGGACGAAACACCGCGTGGTGCAGCTTCGTGCCCGTTTTAGAGCTAGAAATAGCAAGTTAA
IL6R	ATATCTTGTGGAAAGGACGAAACACCGACCTGTCCAAGGCGTGCCCAGTTTTAGAGCTAGAAATAGCAAGTTAA
IL6R	ATATCTTGTGGAAAGGACGAAACACCGTTTCCTTTCAGTTCCCCCCGGTTTTAGAGCTAGAAATAGCAAGTTAA
IL6R	ATATCTTGTGGAAAGGACGAAACACCGAGAGCACAGCCTTTGTCGTCGTTTTAGAGCTAGAAATAGCAAGTTAA
IRF4	ATATCTTGTGGAAAGGACGAAACACCGGGTACTTGCCGCTGTCGATCGTTTTAGAGCTAGAAATAGCAAGTTAA
IRF4	ATATCTTGTGGAAAGGACGAAACACCGCAAGCAGGACTACAACCGCGGTTTTAGAGCTAGAAATAGCAAGTTAA
IRF4	ATATCTTGTGGAAAGGACGAAACACCGTCTTGTTCAAAGCGCACCGCGTTTTAGAGCTAGAAATAGCAAGTTAA
IRF4	ATATCTTGTGGAAAGGACGAAACACCGCCACCTGGAAGACGCGCCTGGTTTTAGAGCTAGAAATAGCAAGTTAA
IRF4	ATATCTTGTGGAAAGGACGAAACACCGGTAAGGCGTTGTCATGGTGTGTTTTAGAGCTAGAAATAGCAAGTTAA
IRF4	ATATCTTGTGGAAAGGACGAAACACCGGGTGGCTCATGGACATCTGCGTTTTAGAGCTAGAAATAGCAAGTTAA
IRF8	ATATCTTGTGGAAAGGACGAAACACCGACCTGAATGGTGCGCGTCGTGTTTTAGAGCTAGAAATAGCAAGTTAA
IRF8	ATATCTTGTGGAAAGGACGAAACACCGACCTACGACGCGCACCATTCGTTTTAGAGCTAGAAATAGCAAGTTAA
IRF8	ATATCTTGTGGAAAGGACGAAACACCGGTGGTCGGCGGCTTCGACAGGTTTTAGAGCTAGAAATAGCAAGTTAA
IRF8	ATATCTTGTGGAAAGGACGAAACACCGGCGTAACCTCGTCTTCCAAGGTTTTAGAGCTAGAAATAGCAAGTTAA
IRF8	ATATCTTGTGGAAAGGACGAAACACCGCGGAAATGTCCAGTTGGGACGTTTTAGAGCTAGAAATAGCAAGTTAA
IRF8	ATATCTTGTGGAAAGGACGAAACACCGATTGACAGTAGCATGTATCCGTTTTAGAGCTAGAAATAGCAAGTTAA
ITGA8	ATATCTTGTGGAAAGGACGAAACACCGCACCAGCCAGCCCGATATCGGTTTTAGAGCTAGAAATAGCAAGTTAA
ITGA8	ATATCTTGTGGAAAGGACGAAACACCGGGCTCCCCCTTCCACGATATGTTTTAGAGCTAGAAATAGCAAGTTAA
ITGA8	ATATCTTGTGGAAAGGACGAAACACCGAGTTGCTTACTGTTCCGGCAGTTTTAGAGCTAGAAATAGCAAGTTAA
ITGA8	ATATCTTGTGGAAAGGACGAAACACCGTCGAGTTCAAATCCAATCAGGTTTTAGAGCTAGAAATAGCAAGTTAA
ITGA8	ATATCTTGTGGAAAGGACGAAACACCGGTTCTGAATTGCTACATAGCGTTTTAGAGCTAGAAATAGCAAGTTAA
ITGA8	ATATCTTGTGGAAAGGACGAAACACCGTTTGAACTCGATAGGTTCTTGTTTTAGAGCTAGAAATAGCAAGTTAA
ITGB7	ATATCTTGTGGAAAGGACGAAACACCGTGAGCAGAACTTCACCGCGTGTTTTAGAGCTAGAAATAGCAAGTTAA
ITGB7	ATATCTTGTGGAAAGGACGAAACACCGGGGACGCACAAGCCTTCGAGGTTTTAGAGCTAGAAATAGCAAGTTAA
ITGB7	ATATCTTGTGGAAAGGACGAAACACCGAGCGGGTCCGGGTCACGCTGGTTTTAGAGCTAGAAATAGCAAGTTAA
ITGB7	ATATCTTGTGGAAAGGACGAAACACCGCCGGGTATCCCTCAGCACGAGTTTTAGAGCTAGAAATAGCAAGTTAA
ITGB7	ATATCTTGTGGAAAGGACGAAACACCGGCGTTCCAGGTCGTCCTTCAGTTTTAGAGCTAGAAATAGCAAGTTAA
ITGB7	ATATCTTGTGGAAAGGACGAAACACCGACTTCCCGTCCCCAGCTGTAGTTTTAGAGCTAGAAATAGCAAGTTAA
ITK	ATATCTTGTGGAAAGGACGAAACACCGCGCTGCCGGCTCTCACGATCGTTTTAGAGCTAGAAATAGCAAGTTAA
ITK	ATATCTTGTGGAAAGGACGAAACACCGACAGAAGAAGCGCACGCTGAGTTTTAGAGCTAGAAATAGCAAGTTAA
ITK	ATATCTTGTGGAAAGGACGAAACACCGCCACTATAAATACCCGTTTCGTTTTAGAGCTAGAAATAGCAAGTTAA
ITK	ATATCTTGTGGAAAGGACGAAACACCGATAGCAGCAAGTCCGATGTGGTTTTAGAGCTAGAAATAGCAAGTTAA
ITK	ATATCTTGTGGAAAGGACGAAACACCGCACCAAATTCCCGGTGAAGTGTTTTAGAGCTAGAAATAGCAAGTTAA
ITK	ATATCTTGTGGAAAGGACGAAACACCGTTGCTCCAGATCGTGAGAGCGTTTTAGAGCTAGAAATAGCAAGTTAA
JAK3	ATATCTTGTGGAAAGGACGAAACACCGCCTACCGAATCCTGTACAGCGTTTTAGAGCTAGAAATAGCAAGTTAA
JAK3	ATATCTTGTGGAAAGGACGAAACACCGAATCCTTGCGTAGCCCGAAGGTTTTAGAGCTAGAAATAGCAAGTTAA
JAK3	ATATCTTGTGGAAAGGACGAAACACCGATCAGGGGCGTCTCTTCACTGTTTTAGAGCTAGAAATAGCAAGTTAA
JAK3	ATATCTTGTGGAAAGGACGAAACACCGTATCCTTGACCTGCCAGTCCGTTTTAGAGCTAGAAATAGCAAGTTAA
JAK3	ATATCTTGTGGAAAGGACGAAACACCGAAGAGGCTGCATGAACGCTGGTTTTAGAGCTAGAAATAGCAAGTTAA
JAK3	ATATCTTGTGGAAAGGACGAAACACCGCCACGGAGGACCTGTCCTGCGTTTTAGAGCTAGAAATAGCAAGTTAA
KCNA3	ATATCTTGTGGAAAGGACGAAACACCGTACCGAGCTGGCCGAACGACGTTTTAGAGCTAGAAATAGCAAGTTAA
KCNA3	ATATCTTGTGGAAAGGACGAAACACCGGAATGAGTCCTGCGACGTCGGTTTTAGAGCTAGAAATAGCAAGTTAA
KCNA3	ATATCTTGTGGAAAGGACGAAACACCGGCCGGAGTTCCGCGACGAGAGTTTTAGAGCTAGAAATAGCAAGTTAA
KCNA3	ATATCTTGTGGAAAGGACGAAACACCGCGGGGTAGTCCTTCTCGTCGGTTTTAGAGCTAGAAATAGCAAGTTAA
KCNA3	ATATCTTGTGGAAAGGACGAAACACCGGAAGTACCTCATGCGCCGCTGTTTTAGAGCTAGAAATAGCAAGTTAA
KCNA3	ATATCTTGTGGAAAGGACGAAACACCGCGTTGACCGGCCGGCGGATGGTTTTAGAGCTAGAAATAGCAAGTTAA
KCNJ10	ATATCTTGTGGAAAGGACGAAACACCGACTCTCCGCCGTCGTATCCCGTTTTAGAGCTAGAAATAGCAAGTTAA
KCNJ10	ATATCTTGTGGAAAGGACGAAACACCGCGTGACAGCACTGTACGCTAGTTTTAGAGCTAGAAATAGCAAGTTAA
KCNJ10	ATATCTTGTGGAAAGGACGAAACACCGGTAGGAAGTGCGCACCTGACGTTTTAGAGCTAGAAATAGCAAGTTAA
KCNJ10	ATATCTTGTGGAAAGGACGAAACACCGCGTAGCGTACAGTGCTGTCAGTTTTAGAGCTAGAAATAGCAAGTTAA
KCNJ10	ATATCTTGTGGAAAGGACGAAACACCGCATTGCTGATGCGCACACTAGTTTTAGAGCTAGAAATAGCAAGTTAA
KCNJ10	ATATCTTGTGGAAAGGACGAAACACCGGAGCTGGTGCTGATCCTAAGGTTTTAGAGCTAGAAATAGCAAGTTAA
KIAA1199	ATATCTTGTGGAAAGGACGAAACACCGCACATCCTGATTGACAACGGGTTTTAGAGCTAGAAATAGCAAGTTAA
KIAA1199	ATATCTTGTGGAAAGGACGAAACACCGTGCCGGGTTCGCAAAACAATGTTTTAGAGCTAGAAATAGCAAGTTAA
KIAA1199	ATATCTTGTGGAAAGGACGAAACACCGCGATATGCACATGGTGGTCTGTTTTAGAGCTAGAAATAGCAAGTTAA
KIAA1199	ATATCTTGTGGAAAGGACGAAACACCGCAAGACCACCATGTGCATATGTTTTAGAGCTAGAAATAGCAAGTTAA
KIAA1199	ATATCTTGTGGAAAGGACGAAACACCGGGTCAGAGTGAGCCAGCTGAGTTTTAGAGCTAGAAATAGCAAGTTAA
KIAA1199	ATATCTTGTGGAAAGGACGAAACACCGGCAGTGCTCACCTGTGGATGGTTTTAGAGCTAGAAATAGCAAGTTAA
KLHL14	ATATCTTGTGGAAAGGACGAAACACCGTGCAAGATCGCCGCGCTGCAGTTTTAGAGCTAGAAATAGCAAGTTAA
KLHL14	ATATCTTGTGGAAAGGACGAAACACCGCTCGTCCATCGGGCTGCGCCGTTTTAGAGCTAGAAATAGCAAGTTAA
KLHL14	ATATCTTGTGGAAAGGACGAAACACCGGAGGACCAGTGGAATCCGAAGTTTTAGAGCTAGAAATAGCAAGTTAA
KLHL14	ATATCTTGTGGAAAGGACGAAACACCGAGTTACCATTCGGATTCCACGTTTTAGAGCTAGAAATAGCAAGTTAA
KLHL14	ATATCTTGTGGAAAGGACGAAACACCGGTAATACTGAACCAAATTGCGTTTTAGAGCTAGAAATAGCAAGTTAA
KLHL14	ATATCTTGTGGAAAGGACGAAACACCGACGACGATGAAAAGAAGACAGTTTTAGAGCTAGAAATAGCAAGTTAA
KLRB1	ATATCTTGTGGAAAGGACGAAACACCGGAATTGCTTTGTCACGTATCGTTTTAGAGCTAGAAATAGCAAGTTAA
KLRB1	ATATCTTGTGGAAAGGACGAAACACCGCCTGCTGCTTATTCGAGATAGTTTTAGAGCTAGAAATAGCAAGTTAA
KLRB1	ATATCTTGTGGAAAGGACGAAACACCGATTGGGCAGTTTAAGAGACCGTTTTAGAGCTAGAAATAGCAAGTTAA
KLRB1	ATATCTTGTGGAAAGGACGAAACACCGACCCAGTAACAACCAAGACAGTTTTAGAGCTAGAAATAGCAAGTTAA
KLRB1	ATATCTTGTGGAAAGGACGAAACACCGGCCCTGAAACTTAGCTGTGCGTTTTAGAGCTAGAAATAGCAAGTTAA
KLRB1	ATATCTTGTGGAAAGGACGAAACACCGCAGAGCAGGAATAAAACAACGTTTTAGAGCTAGAAATAGCAAGTTAA
LBH	ATATCTTGTGGAAAGGACGAAACACCGCAGCAGCGGTCAAAATCTGAGTTTTAGAGCTAGAAATAGCAAGTTAA
LBH	ATATCTTGTGGAAAGGACGAAACACCGGCTGAGGCCGATCTCCTCCAGTTTTAGAGCTAGAAATAGCAAGTTAA
LBH	ATATCTTGTGGAAAGGACGAAACACCGGATCGGCCTCAGCCCCCGCAGTTTTAGAGCTAGAAATAGCAAGTTAA
LBH	ATATCTTGTGGAAAGGACGAAACACCGAGTTATCTTGCTCATCCTCCGTTTTAGAGCTAGAAATAGCAAGTTAA
LBH	ATATCTTGTGGAAAGGACGAAACACCGAGGGTACTCACCAGTGAATGGTTTTAGAGCTAGAAATAGCAAGTTAA
LBH	ATATCTTGTGGAAAGGACGAAACACCGCTATATATTTCCCCATTCACGTTTTAGAGCTAGAAATAGCAAGTTAA
LCK	ATATCTTGTGGAAAGGACGAAACACCGCCACTTACGGTTCGGGCTCCGTTTTAGAGCTAGAAATAGCAAGTTAA
LCK	ATATCTTGTGGAAAGGACGAAACACCGAGCTGTGCAGAGCGATAACCGTTTTAGAGCTAGAAATAGCAAGTTAA
LCK	ATATCTTGTGGAAAGGACGAAACACCGGCCCAGATCTCCGTCGTGAGGTTTTAGAGCTAGAAATAGCAAGTTAA
LCK	ATATCTTGTGGAAAGGACGAAACACCGGTCCTCGCAGATGCTTCAGAGTTTTAGAGCTAGAAATAGCAAGTTAA
LCK	ATATCTTGTGGAAAGGACGAAACACCGCGTGGCGCAGGAGCGGCGAGGTTTTAGAGCTAGAAATAGCAAGTTAA
LCK	ATATCTTGTGGAAAGGACGAAACACCGGGGGGCTGGACAGTTCGGGGGTTTTAGAGCTAGAAATAGCAAGTTAA
LIFR	ATATCTTGTGGAAAGGACGAAACACCGTATGTTTGAAACGACCATCCGTTTTAGAGCTAGAAATAGCAAGTTAA
LIFR	ATATCTTGTGGAAAGGACGAAACACCGGTCCCGTTCTTGTTATCAGTGTTTTAGAGCTAGAAATAGCAAGTTAA
LIFR	ATATCTTGTGGAAAGGACGAAACACCGAAACTTCATAATCAGTACCAGTTTTAGAGCTAGAAATAGCAAGTTAA
LIFR	ATATCTTGTGGAAAGGACGAAACACCGGTTACACACTTCAAATCATGGTTTTAGAGCTAGAAATAGCAAGTTAA
LIFR	ATATCTTGTGGAAAGGACGAAACACCGTAATCACCATGTGAAAGAGCGTTTTAGAGCTAGAAATAGCAAGTTAA
LIFR	ATATCTTGTGGAAAGGACGAAACACCGTAAATGTTGATAACAGCCACGTTTTAGAGCTAGAAATAGCAAGTTAA
LOC256021	ATATCTTGTGGAAAGGACGAAACACCGCATCACGTCACCACGACTTGGTTTTAGAGCTAGAAATAGCAAGTTAA
LOC256021	ATATCTTGTGGAAAGGACGAAACACCGAGAAGTCCTATTGTTCACGCGTTTTAGAGCTAGAAATAGCAAGTTAA
LOC256021	ATATCTTGTGGAAAGGACGAAACACCGCCAATTTGGTTCCTCGGTGAGTTTTAGAGCTAGAAATAGCAAGTTAA
LOC256021	ATATCTTGTGGAAAGGACGAAACACCGAAGATGACTGACCGCAAGACGTTTTAGAGCTAGAAATAGCAAGTTAA
LOC256021	ATATCTTGTGGAAAGGACGAAACACCGCTAGACCACTTTCTAGATGAGTTTTAGAGCTAGAAATAGCAAGTTAA
LOC256021	ATATCTTGTGGAAAGGACGAAACACCGGAAAGTGGTCTAGCAAAGTGGTTTTAGAGCTAGAAATAGCAAGTTAA
LRMP	ATATCTTGTGGAAAGGACGAAACACCGTTTACCTTGGGCCTCTATCGGTTTTAGAGCTAGAAATAGCAAGTTAA
LRMP	ATATCTTGTGGAAAGGACGAAACACCGAGACACACTTCATCGACAGAGTTTTAGAGCTAGAAATAGCAAGTTAA
LRMP	ATATCTTGTGGAAAGGACGAAACACCGAAACTCGCTCTGTAAGAAAGGTTTTAGAGCTAGAAATAGCAAGTTAA
LRMP	ATATCTTGTGGAAAGGACGAAACACCGGTCTGTCGATGAAGTGTGTCGTTTTAGAGCTAGAAATAGCAAGTTAA
LRMP	ATATCTTGTGGAAAGGACGAAACACCGAAGCAAACCTGGACTGCAGCGTTTTAGAGCTAGAAATAGCAAGTTAA
LRMP	ATATCTTGTGGAAAGGACGAAACACCGCTGAGAGCCTGCTGCAGTCCGTTTTAGAGCTAGAAATAGCAAGTTAA
LRRN3	ATATCTTGTGGAAAGGACGAAACACCGACTTCAAGTCAGCGCCAACTGTTTTAGAGCTAGAAATAGCAAGTTAA
LRRN3	ATATCTTGTGGAAAGGACGAAACACCGATTTCACACGTACATAACCGGTTTTAGAGCTAGAAATAGCAAGTTAA
LRRN3	ATATCTTGTGGAAAGGACGAAACACCGATCCACAGCAAGACTATCGAGTTTTAGAGCTAGAAATAGCAAGTTAA
LRRN3	ATATCTTGTGGAAAGGACGAAACACCGCTTGCCGAACATTCTGACCTGTTTTAGAGCTAGAAATAGCAAGTTAA
LRRN3	ATATCTTGTGGAAAGGACGAAACACCGTCTTATCAATCTTCGCAGCCGTTTTAGAGCTAGAAATAGCAAGTTAA
LRRN3	ATATCTTGTGGAAAGGACGAAACACCGTGTATAGCAACTAACCTAGTGTTTTAGAGCTAGAAATAGCAAGTTAA
LTB	ATATCTTGTGGAAAGGACGAAACACCGACGCAGTTCTCGGACGCCGAGTTTTAGAGCTAGAAATAGCAAGTTAA
LTB	ATATCTTGTGGAAAGGACGAAACACCGGGTAGCCGACGAGACAGTAGGTTTTAGAGCTAGAAATAGCAAGTTAA
LTB	ATATCTTGTGGAAAGGACGAAACACCGACCCAACCAGGTAACGGAGAGTTTTAGAGCTAGAAATAGCAAGTTAA
LTB	ATATCTTGTGGAAAGGACGAAACACCGTTCAGTCTCAATGGGGGCACGTTTTAGAGCTAGAAATAGCAAGTTAA
LTB	ATATCTTGTGGAAAGGACGAAACACCGTTCTCTGGTGACCTTGTTGCGTTTTAGAGCTAGAAATAGCAAGTTAA
LTB	ATATCTTGTGGAAAGGACGAAACACCGTGCTCTTACCCAGTCCTTGCGTTTTAGAGCTAGAAATAGCAAGTTAA
LY9	ATATCTTGTGGAAAGGACGAAACACCGGGAACTCACCATAGACGAACGTTTTAGAGCTAGAAATAGCAAGTTAA
LY9	ATATCTTGTGGAAAGGACGAAACACCGGCCGACTAGACATCACCAAGGTTTTAGAGCTAGAAATAGCAAGTTAA
LY9	ATATCTTGTGGAAAGGACGAAACACCGCACTCTAATGTGCTCCGTGAGTTTTAGAGCTAGAAATAGCAAGTTAA
LY9	ATATCTTGTGGAAAGGACGAAACACCGGTTGTCCGTCCACGTCATCGGTTTTAGAGCTAGAAATAGCAAGTTAA
LY9	ATATCTTGTGGAAAGGACGAAACACCGGCACATTAGAGTGATGTTACGTTTTAGAGCTAGAAATAGCAAGTTAA
LY9	ATATCTTGTGGAAAGGACGAAACACCGTGACCACCGCACACTCCTGGGTTTTAGAGCTAGAAATAGCAAGTTAA
LYVE1	ATATCTTGTGGAAAGGACGAAACACCGGCCTATTGTTACAACTCATCGTTTTAGAGCTAGAAATAGCAAGTTAA
LYVE1	ATATCTTGTGGAAAGGACGAAACACCGACCAGATGAGTTGTAACAATGTTTTAGAGCTAGAAATAGCAAGTTAA
LYVE1	ATATCTTGTGGAAAGGACGAAACACCGTAGGCTGCTGGGACTAAGTTGTTTTAGAGCTAGAAATAGCAAGTTAA
LYVE1	ATATCTTGTGGAAAGGACGAAACACCGACTTAGTCCCAGCAGCCTACGTTTTAGAGCTAGAAATAGCAAGTTAA
LYVE1	ATATCTTGTGGAAAGGACGAAACACCGAGCAAGCACTAGCAGAGCCGGTTTTAGAGCTAGAAATAGCAAGTTAA
LYVE1	ATATCTTGTGGAAAGGACGAAACACCGTGTCAGTGACAGTACCTACTGTTTTAGAGCTAGAAATAGCAAGTTAA
MAP4K1	ATATCTTGTGGAAAGGACGAAACACCGGCCAACATCGTGGCCTACCAGTTTTAGAGCTAGAAATAGCAAGTTAA
MAP4K1	ATATCTTGTGGAAAGGACGAAACACCGCCTTTGCAAGGCTCGAGACAGTTTTAGAGCTAGAAATAGCAAGTTAA
MAP4K1	ATATCTTGTGGAAAGGACGAAACACCGAGGCCACGATGTTGGCGTGCGTTTTAGAGCTAGAAATAGCAAGTTAA
MAP4K1	ATATCTTGTGGAAAGGACGAAACACCGGCCCCCAGGGATGGACGTCGGTTTTAGAGCTAGAAATAGCAAGTTAA
MAP4K1	ATATCTTGTGGAAAGGACGAAACACCGCACGTATGGGGAAGTCTTTAGTTTTAGAGCTAGAAATAGCAAGTTAA
MAP4K1	ATATCTTGTGGAAAGGACGAAACACCGGGACCTGGTGGCACTGAAGAGTTTTAGAGCTAGAAATAGCAAGTTAA
MARCO	ATATCTTGTGGAAAGGACGAAACACCGTACCTGATCCTGCTCACCGCGTTTTAGAGCTAGAAATAGCAAGTTAA
MARCO	ATATCTTGTGGAAAGGACGAAACACCGACTTTACCATTGATTTCGAAGTTTTAGAGCTAGAAATAGCAAGTTAA
MARCO	ATATCTTGTGGAAAGGACGAAACACCGCAGCCGCCAGAGTGTCATTGGTTTTAGAGCTAGAAATAGCAAGTTAA
MARCO	ATATCTTGTGGAAAGGACGAAACACCGTGACGCGGACCCAGGTGAGTGTTTTAGAGCTAGAAATAGCAAGTTAA
MARCO	ATATCTTGTGGAAAGGACGAAACACCGGGTGAACTTCTCCCTAGCTGGTTTTAGAGCTAGAAATAGCAAGTTAA
MARCO	ATATCTTGTGGAAAGGACGAAACACCGTTTGGTGAAAAGCAGCTTGTGTTTTAGAGCTAGAAATAGCAAGTTAA
MEOX2	ATATCTTGTGGAAAGGACGAAACACCGCGCGCACGCGGCCCCAGTCGGTTTTAGAGCTAGAAATAGCAAGTTAA
MEOX2	ATATCTTGTGGAAAGGACGAAACACCGTATCTCGTATCGCCTCAGTCGTTTTAGAGCTAGAAATAGCAAGTTAA
MEOX2	ATATCTTGTGGAAAGGACGAAACACCGCGGGTGCAAGCCTTGCGCCGGTTTTAGAGCTAGAAATAGCAAGTTAA
MEOX2	ATATCTTGTGGAAAGGACGAAACACCGTCCACTTCATCCGCCTGTTTGTTTTAGAGCTAGAAATAGCAAGTTAA
MEOX2	ATATCTTGTGGAAAGGACGAAACACCGCTATAGAGTCCCCTGTTTGCGTTTTAGAGCTAGAAATAGCAAGTTAA
MEOX2	ATATCTTGTGGAAAGGACGAAACACCGATACGAGATAGCAGTGAATCGTTTTAGAGCTAGAAATAGCAAGTTAA
MMRN1	ATATCTTGTGGAAAGGACGAAACACCGTTATGTTGCATCCTATAGACGTTTTAGAGCTAGAAATAGCAAGTTAA
MMRN1	ATATCTTGTGGAAAGGACGAAACACCGGGTGTGCTTATGTACATACCGTTTTAGAGCTAGAAATAGCAAGTTAA
MMRN1	ATATCTTGTGGAAAGGACGAAACACCGAAGTTTGATACACACCAACCGTTTTAGAGCTAGAAATAGCAAGTTAA
MMRN1	ATATCTTGTGGAAAGGACGAAACACCGAGATATCCAATCCTGTCTATGTTTTAGAGCTAGAAATAGCAAGTTAA
MMRN1	ATATCTTGTGGAAAGGACGAAACACCGCACAGTGATATTGGACAACCGTTTTAGAGCTAGAAATAGCAAGTTAA
MMRN1	ATATCTTGTGGAAAGGACGAAACACCGGTATCAAACTTTGCTGTTCCGTTTTAGAGCTAGAAATAGCAAGTTAA
MS4A1	ATATCTTGTGGAAAGGACGAAACACCGACTACTTACAGATTTGGGTCGTTTTAGAGCTAGAAATAGCAAGTTAA
MS4A1	ATATCTTGTGGAAAGGACGAAACACCGGGATCATCAGAAGACCCCCCGTTTTAGAGCTAGAAATAGCAAGTTAA
MS4A1	ATATCTTGTGGAAAGGACGAAACACCGATTGTATGCTGTAACAGTATGTTTTAGAGCTAGAAATAGCAAGTTAA
MS4A1	ATATCTTGTGGAAAGGACGAAACACCGCAGGCTGTCCAGATTATGAAGTTTTAGAGCTAGAAATAGCAAGTTAA
MS4A1	ATATCTTGTGGAAAGGACGAAACACCGTGCCAGCTATTACAAGTTCCGTTTTAGAGCTAGAAATAGCAAGTTAA
MS4A1	ATATCTTGTGGAAAGGACGAAACACCGCAGCAACGGAGAAAAACTCCGTTTTAGAGCTAGAAATAGCAAGTTAA
NCCRP1	ATATCTTGTGGAAAGGACGAAACACCGCCCTTGCGCACCTTCGGGGTGTTTTAGAGCTAGAAATAGCAAGTTAA
NCCRP1	ATATCTTGTGGAAAGGACGAAACACCGCGGTGAAGGCGACCGTGGCGGTTTTAGAGCTAGAAATAGCAAGTTAA
NCCRP1	ATATCTTGTGGAAAGGACGAAACACCGCAACCTGCAGGCAATTTCCGGTTTTAGAGCTAGAAATAGCAAGTTAA
NCCRP1	ATATCTTGTGGAAAGGACGAAACACCGTATGAGCCAGCACCCCCTACGTTTTAGAGCTAGAAATAGCAAGTTAA
NCCRP1	ATATCTTGTGGAAAGGACGAAACACCGGGTCGCTGGGTGGGACCAGTGTTTTAGAGCTAGAAATAGCAAGTTAA
NCCRP1	ATATCTTGTGGAAAGGACGAAACACCGCAGTTCTAATGTACCAGCCAGTTTTAGAGCTAGAAATAGCAAGTTAA
NTS	ATATCTTGTGGAAAGGACGAAACACCGGCTTGTATGCATGCTACTCCGTTTTAGAGCTAGAAATAGCAAGTTAA
NTS	ATATCTTGTGGAAAGGACGAAACACCGAGCTGCCGTTTCAGAATATAGTTTTAGAGCTAGAAATAGCAAGTTAA
NTS	ATATCTTGTGGAAAGGACGAAACACCGGGAGTAGCATGCATACAAGCGTTTTAGAGCTAGAAATAGCAAGTTAA
NTS	ATATCTTGTGGAAAGGACGAAACACCGGTAAAGCACATGTTCCCTCTGTTTTAGAGCTAGAAATAGCAAGTTAA
NTS	ATATCTTGTGGAAAGGACGAAACACCGTCCACAAAATCTGTCACAGCGTTTTAGAGCTAGAAATAGCAAGTTAA
NTS	ATATCTTGTGGAAAGGACGAAACACCGGACCAATATGCATACATCAAGTTTTAGAGCTAGAAATAGCAAGTTAA
NUAK2	ATATCTTGTGGAAAGGACGAAACACCGAGCTCAGTGAGCGCGAAGCTGTTTTAGAGCTAGAAATAGCAAGTTAA
NUAK2	ATATCTTGTGGAAAGGACGAAACACCGCAGCAAGATCGTGATCGTCAGTTTTAGAGCTAGAAATAGCAAGTTAA
NUAK2	ATATCTTGTGGAAAGGACGAAACACCGCGGGAGCCACCTAAACCCTCGTTTTAGAGCTAGAAATAGCAAGTTAA
NUAK2	ATATCTTGTGGAAAGGACGAAACACCGGGGTGTTCTCCTCTACATCCGTTTTAGAGCTAGAAATAGCAAGTTAA
NUAK2	ATATCTTGTGGAAAGGACGAAACACCGACTCACCTTGATATTCCCATGTTTTAGAGCTAGAAATAGCAAGTTAA
NUAK2	ATATCTTGTGGAAAGGACGAAACACCGGCCCACTGTACCTTCATGGAGTTTTAGAGCTAGAAATAGCAAGTTAA
P2RX5	ATATCTTGTGGAAAGGACGAAACACCGTCCTTGGAGCACGCGCCATCGTTTTAGAGCTAGAAATAGCAAGTTAA
P2RX5	ATATCTTGTGGAAAGGACGAAACACCGAAGGACAGCGACTGCCACGCGTTTTAGAGCTAGAAATAGCAAGTTAA
P2RX5	ATATCTTGTGGAAAGGACGAAACACCGTGAAGTCTTCGGCCTCCTTCGTTTTAGAGCTAGAAATAGCAAGTTAA
P2RX5	ATATCTTGTGGAAAGGACGAAACACCGGCACCAGGCAAAGATCTCACGTTTTAGAGCTAGAAATAGCAAGTTAA
P2RX5	ATATCTTGTGGAAAGGACGAAACACCGACCCCTGCAGGAGTGAAGACGTTTTAGAGCTAGAAATAGCAAGTTAA
P2RX5	ATATCTTGTGGAAAGGACGAAACACCGTTTCAGGGAGCCATTCCTGAGTTTTAGAGCTAGAAATAGCAAGTTAA
P2RY10	ATATCTTGTGGAAAGGACGAAACACCGAACGGGACAACTGCTAATGAGTTTTAGAGCTAGAAATAGCAAGTTAA
P2RY10	ATATCTTGTGGAAAGGACGAAACACCGCTGGAAGCGTAGGTACGATGGTTTTAGAGCTAGAAATAGCAAGTTAA
P2RY10	ATATCTTGTGGAAAGGACGAAACACCGCGTGACCAACTATCCCGCCAGTTTTAGAGCTAGAAATAGCAAGTTAA
P2RY10	ATATCTTGTGGAAAGGACGAAACACCGTTTGAAGACTGATGCACGTCGTTTTAGAGCTAGAAATAGCAAGTTAA
P2RY10	ATATCTTGTGGAAAGGACGAAACACCGGTACCTACGCTTCCAGTCTCGTTTTAGAGCTAGAAATAGCAAGTTAA
P2RY10	ATATCTTGTGGAAAGGACGAAACACCGTGCTGCCATCTGGATCGTTGGTTTTAGAGCTAGAAATAGCAAGTTAA
P2RY8	ATATCTTGTGGAAAGGACGAAACACCGATGCAGGTCCCGAACAGCACGTTTTAGAGCTAGAAATAGCAAGTTAA
P2RY8	ATATCTTGTGGAAAGGACGAAACACCGAGAACACACTCTCCTGCCTCGTTTTAGAGCTAGAAATAGCAAGTTAA
P2RY8	ATATCTTGTGGAAAGGACGAAACACCGCACCATGACCTGTATCAGCGGTTTTAGAGCTAGAAATAGCAAGTTAA
P2RY8	ATATCTTGTGGAAAGGACGAAACACCGCGCCAGGAGCACGAAGTTGTGTTTTAGAGCTAGAAATAGCAAGTTAA
P2RY8	ATATCTTGTGGAAAGGACGAAACACCGACCCGCTCAGCTCCAAGCGCGTTTTAGAGCTAGAAATAGCAAGTTAA
P2RY8	ATATCTTGTGGAAAGGACGAAACACCGAAAGGCCAGCAAGACCACCGGTTTTAGAGCTAGAAATAGCAAGTTAA
PARP15	ATATCTTGTGGAAAGGACGAAACACCGCCCCGCCTCCCGATCTCGTCGTTTTAGAGCTAGAAATAGCAAGTTAA
PARP15	ATATCTTGTGGAAAGGACGAAACACCGAACTCCGTGCATAAGTTCTCGTTTTAGAGCTAGAAATAGCAAGTTAA
PARP15	ATATCTTGTGGAAAGGACGAAACACCGCATGACAAGCGGCTGCAATCGTTTTAGAGCTAGAAATAGCAAGTTAA
PARP15	ATATCTTGTGGAAAGGACGAAACACCGTGCAAAAATGCCCGAGATAGGTTTTAGAGCTAGAAATAGCAAGTTAA
PARP15	ATATCTTGTGGAAAGGACGAAACACCGCTTGAGATTCAGACCTTCTTGTTTTAGAGCTAGAAATAGCAAGTTAA
PARP15	ATATCTTGTGGAAAGGACGAAACACCGCTTGCTGAACTTGTTGTCTCGTTTTAGAGCTAGAAATAGCAAGTTAA
PAX5	ATATCTTGTGGAAAGGACGAAACACCGGCTGATGGAGTACGACGAGCGTTTTAGAGCTAGAAATAGCAAGTTAA
PAX5	ATATCTTGTGGAAAGGACGAAACACCGTGTGAATGGACGGCCACTCCGTTTTAGAGCTAGAAATAGCAAGTTAA
PAX5	ATATCTTGTGGAAAGGACGAAACACCGGGCTCGTCGTACTCCATCAGGTTTTAGAGCTAGAAATAGCAAGTTAA
PAX5	ATATCTTGTGGAAAGGACGAAACACCGTTGGATCCTCCAATTACCCCGTTTTAGAGCTAGAAATAGCAAGTTAA
PAX5	ATATCTTGTGGAAAGGACGAAACACCGGGTCCTAGGTATTATGAGACGTTTTAGAGCTAGAAATAGCAAGTTAA
PAX5	ATATCTTGTGGAAAGGACGAAACACCGTGTAGTCCGCCAGAGGATAGGTTTTAGAGCTAGAAATAGCAAGTTAA
PCED1B	ATATCTTGTGGAAAGGACGAAACACCGTTTGGCAGGTATCGTCCCCGGTTTTAGAGCTAGAAATAGCAAGTTAA
PCED1B	ATATCTTGTGGAAAGGACGAAACACCGCTTCGACGAAGAAACCTGCAGTTTTAGAGCTAGAAATAGCAAGTTAA
PCED1B	ATATCTTGTGGAAAGGACGAAACACCGAGCGGAACTCGCGGACCTCAGTTTTAGAGCTAGAAATAGCAAGTTAA
PCED1B	ATATCTTGTGGAAAGGACGAAACACCGGTTCCGCTCCGACCACCATCGTTTTAGAGCTAGAAATAGCAAGTTAA
PCED1B	ATATCTTGTGGAAAGGACGAAACACCGAGGCCGCTGATAACGGGGTGGTTTTAGAGCTAGAAATAGCAAGTTAA
PCED1B	ATATCTTGTGGAAAGGACGAAACACCGGAAGTTATGTTTACGTGCCTGTTTTAGAGCTAGAAATAGCAAGTTAA
PLA1A	ATATCTTGTGGAAAGGACGAAACACCGGTCCCTTCGAATCCTAGCTGGTTTTAGAGCTAGAAATAGCAAGTTAA
PLA1A	ATATCTTGTGGAAAGGACGAAACACCGTAGCATTCGTTGCACGCAGAGTTTTAGAGCTAGAAATAGCAAGTTAA
PLA1A	ATATCTTGTGGAAAGGACGAAACACCGCTCTGGAAGTCAGCGCACTTGTTTTAGAGCTAGAAATAGCAAGTTAA
PLA1A	ATATCTTGTGGAAAGGACGAAACACCGATCCAAGCGCTCTTCCACACGTTTTAGAGCTAGAAATAGCAAGTTAA
PLA1A	ATATCTTGTGGAAAGGACGAAACACCGCCTGGTGTACTCAGGTCCAGGTTTTAGAGCTAGAAATAGCAAGTTAA
PLA1A	ATATCTTGTGGAAAGGACGAAACACCGGAATGCTAATGTGATTGCCGGTTTTAGAGCTAGAAATAGCAAGTTAA
PLA2G2D	ATATCTTGTGGAAAGGACGAAACACCGAGAAGCGACTGCGTTTCTACGTTTTAGAGCTAGAAATAGCAAGTTAA
PLA2G2D	ATATCTTGTGGAAAGGACGAAACACCGTAGTCCGCAGTGACAGCCGTGTTTTAGAGCTAGAAATAGCAAGTTAA
PLA2G2D	ATATCTTGTGGAAAGGACGAAACACCGAGTAGAAACGCAGTCGCTTCGTTTTAGAGCTAGAAATAGCAAGTTAA
PLA2G2D	ATATCTTGTGGAAAGGACGAAACACCGTACGGCTGTCACTGCGGACTGTTTTAGAGCTAGAAATAGCAAGTTAA
PLA2G2D	ATATCTTGTGGAAAGGACGAAACACCGCACAGCAGTGGATGTTCCCCGTTTTAGAGCTAGAAATAGCAAGTTAA
PLA2G2D	ATATCTTGTGGAAAGGACGAAACACCGCTATGACCACCTGAAGACCCGTTTTAGAGCTAGAAATAGCAAGTTAA
PLAC8	ATATCTTGTGGAAAGGACGAAACACCGGCCGGACCGGGACCGACTCCGTTTTAGAGCTAGAAATAGCAAGTTAA
PLAC8	ATATCTTGTGGAAAGGACGAAACACCGGTGGTCGTTGTGACCCAACCGTTTTAGAGCTAGAAATAGCAAGTTAA
PLAC8	ATATCTTGTGGAAAGGACGAAACACCGGACTCACAGGGATGCCATATGTTTTAGAGCTAGAAATAGCAAGTTAA
PLAC8	ATATCTTGTGGAAAGGACGAAACACCGATCTATTTGTGATGACTATAGTTTTAGAGCTAGAAATAGCAAGTTAA
PLAC8	ATATCTTGTGGAAAGGACGAAACACCGATGAATGAATGCTGTCTGTGGTTTTAGAGCTAGAAATAGCAAGTTAA
PLAC8	ATATCTTGTGGAAAGGACGAAACACCGTCAAGAGAGATATCAACAGAGTTTTAGAGCTAGAAATAGCAAGTTAA
PLCG2	ATATCTTGTGGAAAGGACGAAACACCGTGGACGCATTCATCGCTTCCGTTTTAGAGCTAGAAATAGCAAGTTAA
PLCG2	ATATCTTGTGGAAAGGACGAAACACCGAGCCAACTACCTCTCGATAAGTTTTAGAGCTAGAAATAGCAAGTTAA
PLCG2	ATATCTTGTGGAAAGGACGAAACACCGGAACTGAGTGCCATATAGGAGTTTTAGAGCTAGAAATAGCAAGTTAA
PLCG2	ATATCTTGTGGAAAGGACGAAACACCGCGTCCTCAGCACGCTCAGCTGTTTTAGAGCTAGAAATAGCAAGTTAA
PLCG2	ATATCTTGTGGAAAGGACGAAACACCGGAGAAAGCAGATATATTCTGGTTTTAGAGCTAGAAATAGCAAGTTAA
PLCG2	ATATCTTGTGGAAAGGACGAAACACCGTGACTCTTACCTGTTTCTTCGTTTTAGAGCTAGAAATAGCAAGTTAA
POU2AF1	ATATCTTGTGGAAAGGACGAAACACCGTTCACACGGACGCCCTGGTAGTTTTAGAGCTAGAAATAGCAAGTTAA
POU2AF1	ATATCTTGTGGAAAGGACGAAACACCGACTCTCACCGCCGTAGGTGCGTTTTAGAGCTAGAAATAGCAAGTTAA
POU2AF1	ATATCTTGTGGAAAGGACGAAACACCGCTCCAAAAGCAGCTTGTCGAGTTTTAGAGCTAGAAATAGCAAGTTAA
POU2AF1	ATATCTTGTGGAAAGGACGAAACACCGAAGCTCCGCCACGCCCGCAGGTTTTAGAGCTAGAAATAGCAAGTTAA
POU2AF1	ATATCTTGTGGAAAGGACGAAACACCGAGAGGCATAGGTCAACACTGGTTTTAGAGCTAGAAATAGCAAGTTAA
POU2AF1	ATATCTTGTGGAAAGGACGAAACACCGAGCTTCATGGGGCACATACTGTTTTAGAGCTAGAAATAGCAAGTTAA
PPM1K	ATATCTTGTGGAAAGGACGAAACACCGACAGTAGCCCTATTGCGAGAGTTTTAGAGCTAGAAATAGCAAGTTAA
PPM1K	ATATCTTGTGGAAAGGACGAAACACCGGCAAGCCTGCCATTTACGTGGTTTTAGAGCTAGAAATAGCAAGTTAA
PPM1K	ATATCTTGTGGAAAGGACGAAACACCGGGCAGCCTCACGTAAATGGCGTTTTAGAGCTAGAAATAGCAAGTTAA
PPM1K	ATATCTTGTGGAAAGGACGAAACACCGATGGTCAATGGTCAGCTTCAGTTTTAGAGCTAGAAATAGCAAGTTAA
PPM1K	ATATCTTGTGGAAAGGACGAAACACCGTCACCTGTTCAGTCACCGCAGTTTTAGAGCTAGAAATAGCAAGTTAA
PPM1K	ATATCTTGTGGAAAGGACGAAACACCGTCCCAACGAAGCAGCCCATGGTTTTAGAGCTAGAAATAGCAAGTTAA
PPP1R16B	ATATCTTGTGGAAAGGACGAAACACCGCTCGGCGTCGTTCCTCAGCGGTTTTAGAGCTAGAAATAGCAAGTTAA
PPP1R16B	ATATCTTGTGGAAAGGACGAAACACCGCCGCAAGAAAGTGTCCTTCGGTTTTAGAGCTAGAAATAGCAAGTTAA
PPP1R16B	ATATCTTGTGGAAAGGACGAAACACCGACCTATTGGCATCTCATCCAGTTTTAGAGCTAGAAATAGCAAGTTAA
PPP1R16B	ATATCTTGTGGAAAGGACGAAACACCGCCGTCCTCATTGCACAAATCGTTTTAGAGCTAGAAATAGCAAGTTAA
PPP1R16B	ATATCTTGTGGAAAGGACGAAACACCGTTGCACTGAGACTAGCTCCAGTTTTAGAGCTAGAAATAGCAAGTTAA
PPP1R16B	ATATCTTGTGGAAAGGACGAAACACCGCAGCCCTGATTTGTGCAATGGTTTTAGAGCTAGAAATAGCAAGTTAA
PRKCB	ATATCTTGTGGAAAGGACGAAACACCGTAAAATCGGTCAGTTTCATCGTTTTAGAGCTAGAAATAGCAAGTTAA
PRKCB	ATATCTTGTGGAAAGGACGAAACACCGTGAAGTACTCGCCTTCCTCCGTTTTAGAGCTAGAAATAGCAAGTTAA
PRKCB	ATATCTTGTGGAAAGGACGAAACACCGCTTGGTTCCCTGACTGATCTGTTTTAGAGCTAGAAATAGCAAGTTAA
PRKCB	ATATCTTGTGGAAAGGACGAAACACCGTACTTACCAGCCATCAACACGTTTTAGAGCTAGAAATAGCAAGTTAA
PRKCB	ATATCTTGTGGAAAGGACGAAACACCGGAAGACTGTCAGTAGAGATTGTTTTAGAGCTAGAAATAGCAAGTTAA
PRKCB	ATATCTTGTGGAAAGGACGAAACACCGGTGAGGCCAATGAAGAACTGGTTTTAGAGCTAGAAATAGCAAGTTAA
PRKCQ	ATATCTTGTGGAAAGGACGAAACACCGTCTTTGCTTTGCATCAGCGCGTTTTAGAGCTAGAAATAGCAAGTTAA
PRKCQ	ATATCTTGTGGAAAGGACGAAACACCGGTCAAAGAGTATGTCGAATCGTTTTAGAGCTAGAAATAGCAAGTTAA
PRKCQ	ATATCTTGTGGAAAGGACGAAACACCGAGCTCTACTCGCTGGCTGAGGTTTTAGAGCTAGAAATAGCAAGTTAA
PRKCQ	ATATCTTGTGGAAAGGACGAAACACCGGACAAGCCAATCCGAAGAAAGTTTTAGAGCTAGAAATAGCAAGTTAA
PRKCQ	ATATCTTGTGGAAAGGACGAAACACCGTACTGTACCAGACAAACTCGGTTTTAGAGCTAGAAATAGCAAGTTAA
PRKCQ	ATATCTTGTGGAAAGGACGAAACACCGAGCCTACCATGTACCCACCCGTTTTAGAGCTAGAAATAGCAAGTTAA
PROX1	ATATCTTGTGGAAAGGACGAAACACCGGACCTACTTCTCCGACGTAAGTTTTAGAGCTAGAAATAGCAAGTTAA
PROX1	ATATCTTGTGGAAAGGACGAAACACCGGCACGTCAAGCCATCAACGAGTTTTAGAGCTAGAAATAGCAAGTTAA
PROX1	ATATCTTGTGGAAAGGACGAAACACCGATAAGCGATCCATATCAAACGTTTTAGAGCTAGAAATAGCAAGTTAA
PROX1	ATATCTTGTGGAAAGGACGAAACACCGATCTTGAAGATCGCCGCACTGTTTTAGAGCTAGAAATAGCAAGTTAA
PROX1	ATATCTTGTGGAAAGGACGAAACACCGTACCTTTACGTCGGAGAAGTGTTTTAGAGCTAGAAATAGCAAGTTAA
PROX1	ATATCTTGTGGAAAGGACGAAACACCGAACATCTTTGCCTGCGATAAGTTTTAGAGCTAGAAATAGCAAGTTAA
PSIP1	ATATCTTGTGGAAAGGACGAAACACCGCTACTCCAAAAGCTGCCAGAGTTTTAGAGCTAGAAATAGCAAGTTAA
PSIP1	ATATCTTGTGGAAAGGACGAAACACCGACTCACATGTCACTCTCTGAGTTTTAGAGCTAGAAATAGCAAGTTAA
PSIP1	ATATCTTGTGGAAAGGACGAAACACCGATTTCCTTACTCAGAAAATAGTTTTAGAGCTAGAAATAGCAAGTTAA
PSIP1	ATATCTTGTGGAAAGGACGAAACACCGGGCAAACCAAATAAAAGAAAGTTTTAGAGCTAGAAATAGCAAGTTAA
PSIP1	ATATCTTGTGGAAAGGACGAAACACCGCTTTCTCTTTCTCCCCCTTCGTTTTAGAGCTAGAAATAGCAAGTTAA
PSIP1	ATATCTTGTGGAAAGGACGAAACACCGGTCAAGATTCCAAAACCAAGGTTTTAGAGCTAGAAATAGCAAGTTAA
PTGDS	ATATCTTGTGGAAAGGACGAAACACCGGCCTCGCCTCCAACTCGAGCGTTTTAGAGCTAGAAATAGCAAGTTAA
PTGDS	ATATCTTGTGGAAAGGACGAAACACCGGGCTGTACAGCAGCGCGTACGTTTTAGAGCTAGAAATAGCAAGTTAA
PTGDS	ATATCTTGTGGAAAGGACGAAACACCGCCCTGGCGAGGACTTCCGCAGTTTTAGAGCTAGAAATAGCAAGTTAA
PTGDS	ATATCTTGTGGAAAGGACGAAACACCGCCGCGCTGAACCAGCGCCCCGTTTTAGAGCTAGAAATAGCAAGTTAA
PTGDS	ATATCTTGTGGAAAGGACGAAACACCGACGGGGACTCCGGTAGCTGTGTTTTAGAGCTAGAAATAGCAAGTTAA
PTGDS	ATATCTTGTGGAAAGGACGAAACACCGACCCCTCACCGGTTTGGGGCGTTTTAGAGCTAGAAATAGCAAGTTAA
PTPN6	ATATCTTGTGGAAAGGACGAAACACCGTAAGACCTACATCGCCAGCCGTTTTAGAGCTAGAAATAGCAAGTTAA
PTPN6	ATATCTTGTGGAAAGGACGAAACACCGGAAGAACTTGCACCAGCGTCGTTTTAGAGCTAGAAATAGCAAGTTAA
PTPN6	ATATCTTGTGGAAAGGACGAAACACCGGTCAGCCGCATTCACCCTCGGTTTTAGAGCTAGAAATAGCAAGTTAA
PTPN6	ATATCTTGTGGAAAGGACGAAACACCGCTGCCAGAAGTCATTGACCGGTTTTAGAGCTAGAAATAGCAAGTTAA
PTPN6	ATATCTTGTGGAAAGGACGAAACACCGCCCAGCCGTACTATGCCACGGTTTTAGAGCTAGAAATAGCAAGTTAA
PTPN6	ATATCTTGTGGAAAGGACGAAACACCGGCCGCTGCCCTTCCAGACGCGTTTTAGAGCTAGAAATAGCAAGTTAA
RAB39B	ATATCTTGTGGAAAGGACGAAACACCGCCATCACTCGCGCCTACTACGTTTTAGAGCTAGAAATAGCAAGTTAA
RAB39B	ATATCTTGTGGAAAGGACGAAACACCGAACGCATCAAGCTCCAGATCGTTTTAGAGCTAGAAATAGCAAGTTAA
RAB39B	ATATCTTGTGGAAAGGACGAAACACCGAATCCCCGATGACAATGAGCGTTTTAGAGCTAGAAATAGCAAGTTAA
RAB39B	ATATCTTGTGGAAAGGACGAAACACCGTCGCCACGAGGCCGAGAAACGTTTTAGAGCTAGAAATAGCAAGTTAA
RAB39B	ATATCTTGTGGAAAGGACGAAACACCGCAGTTCCGGCTCATTGTCATGTTTTAGAGCTAGAAATAGCAAGTTAA
RAB39B	ATATCTTGTGGAAAGGACGAAACACCGAACCTGGGCAAAGCGACCCTGTTTTAGAGCTAGAAATAGCAAGTTAA
RAC2	ATATCTTGTGGAAAGGACGAAACACCGTTATGAGAACGTCCGCGCCAGTTTTAGAGCTAGAAATAGCAAGTTAA
RAC2	ATATCTTGTGGAAAGGACGAAACACCGGGCGCGGACGTTCTCATAAGGTTTTAGAGCTAGAAATAGCAAGTTAA
RAC2	ATATCTTGTGGAAAGGACGAAACACCGGGCAGTGGTGCCGCACTTCTGTTTTAGAGCTAGAAATAGCAAGTTAA
RAC2	ATATCTTGTGGAAAGGACGAAACACCGGCAGCACACCGTCTGTGGATGTTTTAGAGCTAGAAATAGCAAGTTAA
RAC2	ATATCTTGTGGAAAGGACGAAACACCGGAGGCCCATACCAATCTCCTGTTTTAGAGCTAGAAATAGCAAGTTAA
RAC2	ATATCTTGTGGAAAGGACGAAACACCGGCCGCTCTCCTATCCACAGAGTTTTAGAGCTAGAAATAGCAAGTTAA
RBP5	ATATCTTGTGGAAAGGACGAAACACCGTGAGCGTCCTCACCGTCATGGTTTTAGAGCTAGAAATAGCAAGTTAA
RBP5	ATATCTTGTGGAAAGGACGAAACACCGTTCGTCCGTCCACGCTCCTGGTTTTAGAGCTAGAAATAGCAAGTTAA
RBP5	ATATCTTGTGGAAAGGACGAAACACCGCCCTATAGACCATAGTAACCGTTTTAGAGCTAGAAATAGCAAGTTAA
RBP5	ATATCTTGTGGAAAGGACGAAACACCGTGTTCTTCTGCGAGACAAAGGTTTTAGAGCTAGAAATAGCAAGTTAA
RBP5	ATATCTTGTGGAAAGGACGAAACACCGGGCCATTACTTAGGGCTTGCGTTTTAGAGCTAGAAATAGCAAGTTAA
RBP5	ATATCTTGTGGAAAGGACGAAACACCGCCAACCGGGGCTGGAGACACGTTTTAGAGCTAGAAATAGCAAGTTAA
RHOF	ATATCTTGTGGAAAGGACGAAACACCGCGTCATAGCAGATGAGCACGGTTTTAGAGCTAGAAATAGCAAGTTAA
RHOF	ATATCTTGTGGAAAGGACGAAACACCGGATGAGGACGTTGTCGTAGCGTTTTAGAGCTAGAAATAGCAAGTTAA
RHOF	ATATCTTGTGGAAAGGACGAAACACCGACTCACCGGCCGTGTCGTAGGTTTTAGAGCTAGAAATAGCAAGTTAA
RHOF	ATATCTTGTGGAAAGGACGAAACACCGTACACGGCCAGCGTGACCGTGTTTTAGAGCTAGAAATAGCAAGTTAA
RHOF	ATATCTTGTGGAAAGGACGAAACACCGGGAGCTGAAGATCGTGATCGGTTTTAGAGCTAGAAATAGCAAGTTAA
RHOF	ATATCTTGTGGAAAGGACGAAACACCGGGAGCCCATCACCTACATGCGTTTTAGAGCTAGAAATAGCAAGTTAA
SASH3	ATATCTTGTGGAAAGGACGAAACACCGACTTCCGGTGCTCAGCCGCCGTTTTAGAGCTAGAAATAGCAAGTTAA
SASH3	ATATCTTGTGGAAAGGACGAAACACCGCCACGACTCGCTGAAACTGCGTTTTAGAGCTAGAAATAGCAAGTTAA
SASH3	ATATCTTGTGGAAAGGACGAAACACCGCCTACTCACCTGTTGATGCCGTTTTAGAGCTAGAAATAGCAAGTTAA
SASH3	ATATCTTGTGGAAAGGACGAAACACCGGAGCGAGAAGGAGTTTAATCGTTTTAGAGCTAGAAATAGCAAGTTAA
SASH3	ATATCTTGTGGAAAGGACGAAACACCGCCTGCAGTTTCAGCGAGTCGGTTTTAGAGCTAGAAATAGCAAGTTAA
SASH3	ATATCTTGTGGAAAGGACGAAACACCGTGATTTCCCGAACCATGAACGTTTTAGAGCTAGAAATAGCAAGTTAA
SEL1L3	ATATCTTGTGGAAAGGACGAAACACCGCAAATCCTGTCCAATGCTAGGTTTTAGAGCTAGAAATAGCAAGTTAA
SEL1L3	ATATCTTGTGGAAAGGACGAAACACCGGCTACCACAATCAGACCATTGTTTTAGAGCTAGAAATAGCAAGTTAA
SEL1L3	ATATCTTGTGGAAAGGACGAAACACCGTGGAGGCCACTCGACGCCAGGTTTTAGAGCTAGAAATAGCAAGTTAA
SEL1L3	ATATCTTGTGGAAAGGACGAAACACCGACACTGGGTAATCCATCCTCGTTTTAGAGCTAGAAATAGCAAGTTAA
SEL1L3	ATATCTTGTGGAAAGGACGAAACACCGGTTGACTCTAATGAGATGTAGTTTTAGAGCTAGAAATAGCAAGTTAA
SEL1L3	ATATCTTGTGGAAAGGACGAAACACCGCAAAGTACAGAATCCCACAGGTTTTAGAGCTAGAAATAGCAAGTTAA
SELL	ATATCTTGTGGAAAGGACGAAACACCGTGACGCCTGCCACAAACTAAGTTTTAGAGCTAGAAATAGCAAGTTAA
SELL	ATATCTTGTGGAAAGGACGAAACACCGCTTTCAGTCGTTCTTACTACGTTTTAGAGCTAGAAATAGCAAGTTAA
SELL	ATATCTTGTGGAAAGGACGAAACACCGGCCTCTATCAGCACCAGATTGTTTTAGAGCTAGAAATAGCAAGTTAA
SELL	ATATCTTGTGGAAAGGACGAAACACCGGTACCCCACATCACAGTTGCGTTTTAGAGCTAGAAATAGCAAGTTAA
SELL	ATATCTTGTGGAAAGGACGAAACACCGCATGAACTGTAGCCATCCCCGTTTTAGAGCTAGAAATAGCAAGTTAA
SELL	ATATCTTGTGGAAAGGACGAAACACCGTTACACCTGCAACTGTGATGGTTTTAGAGCTAGAAATAGCAAGTTAA
SEMA3A	ATATCTTGTGGAAAGGACGAAACACCGCAGACTCACTTGTACGCCTGGTTTTAGAGCTAGAAATAGCAAGTTAA
SEMA3A	ATATCTTGTGGAAAGGACGAAACACCGATGAAAAGCCCCCGTTCCACGTTTTAGAGCTAGAAATAGCAAGTTAA
SEMA3A	ATATCTTGTGGAAAGGACGAAACACCGGAACGGAGTAGGCTGTATGTGTTTTAGAGCTAGAAATAGCAAGTTAA
SEMA3A	ATATCTTGTGGAAAGGACGAAACACCGTACTCCGTTCCTCATCCAAAGTTTTAGAGCTAGAAATAGCAAGTTAA
SEMA3A	ATATCTTGTGGAAAGGACGAAACACCGGTCAGCAGCTTAGGGTCATAGTTTTAGAGCTAGAAATAGCAAGTTAA
SEMA3A	ATATCTTGTGGAAAGGACGAAACACCGCCACTTGCATTCATCTCTTCGTTTTAGAGCTAGAAATAGCAAGTTAA
SEMA4D	ATATCTTGTGGAAAGGACGAAACACCGGCCACTTCCCTTTACGTGTGGTTTTAGAGCTAGAAATAGCAAGTTAA
SEMA4D	ATATCTTGTGGAAAGGACGAAACACCGCGTTGGTCCCACACACGTAAGTTTTAGAGCTAGAAATAGCAAGTTAA
SEMA4D	ATATCTTGTGGAAAGGACGAAACACCGATCCCAACAGGTGTATTGGAGTTTTAGAGCTAGAAATAGCAAGTTAA
SEMA4D	ATATCTTGTGGAAAGGACGAAACACCGTGAGGATGTGCACCCCCATTGTTTTAGAGCTAGAAATAGCAAGTTAA
SEMA4D	ATATCTTGTGGAAAGGACGAAACACCGATGGCCCTTGCAGTGATGTTGTTTTAGAGCTAGAAATAGCAAGTTAA
SEMA4D	ATATCTTGTGGAAAGGACGAAACACCGAAAAGCAAAATGTGCAGAAAGTTTTAGAGCTAGAAATAGCAAGTTAA
SH2D1A	ATATCTTGTGGAAAGGACGAAACACCGATACACAGCCACTGCGTCCAGTTTTAGAGCTAGAAATAGCAAGTTAA
SH2D1A	ATATCTTGTGGAAAGGACGAAACACCGCGAGTGTCCCAGACAGAAACGTTTTAGAGCTAGAAATAGCAAGTTAA
SH2D1A	ATATCTTGTGGAAAGGACGAAACACCGTGTATCATGGCAAAATCAGCGTTTTAGAGCTAGAAATAGCAAGTTAA
SH2D1A	ATATCTTGTGGAAAGGACGAAACACCGTCCTCAGCTAGAAGTACACAGTTTTAGAGCTAGAAATAGCAAGTTAA
SH2D1A	ATATCTTGTGGAAAGGACGAAACACCGTTCTCAACTGGATACTGCAGGTTTTAGAGCTAGAAATAGCAAGTTAA
SH2D1A	ATATCTTGTGGAAAGGACGAAACACCGTCCAAGAACCTGTTTCTGTCGTTTTAGAGCTAGAAATAGCAAGTTAA
SIRPG	ATATCTTGTGGAAAGGACGAAACACCGGACCTGAGAGCGAACGTCCCGTTTTAGAGCTAGAAATAGCAAGTTAA
SIRPG	ATATCTTGTGGAAAGGACGAAACACCGGTGAAACTCACTGTATGCTCGTTTTAGAGCTAGAAATAGCAAGTTAA
SIRPG	ATATCTTGTGGAAAGGACGAAACACCGTGGTGAACATATCTGACCAAGTTTTAGAGCTAGAAATAGCAAGTTAA
SIRPG	ATATCTTGTGGAAAGGACGAAACACCGTACTGTGTGAAGTTTCGAAAGTTTTAGAGCTAGAAATAGCAAGTTAA
SIRPG	ATATCTTGTGGAAAGGACGAAACACCGTGAGGACCACATCATCCCTTGTTTTAGAGCTAGAAATAGCAAGTTAA
SIRPG	ATATCTTGTGGAAAGGACGAAACACCGGACTTAAACTCCACGTTCTCGTTTTAGAGCTAGAAATAGCAAGTTAA
SKAP1	ATATCTTGTGGAAAGGACGAAACACCGGATCCCTTGCAACAGCGCTGGTTTTAGAGCTAGAAATAGCAAGTTAA
SKAP1	ATATCTTGTGGAAAGGACGAAACACCGGGAATGGAAGACATCGTAAAGTTTTAGAGCTAGAAATAGCAAGTTAA
SKAP1	ATATCTTGTGGAAAGGACGAAACACCGCTTGATAACGTAATCAAGCAGTTTTAGAGCTAGAAATAGCAAGTTAA
SKAP1	ATATCTTGTGGAAAGGACGAAACACCGGTGCATCGGATGTGAGGGACGTTTTAGAGCTAGAAATAGCAAGTTAA
SKAP1	ATATCTTGTGGAAAGGACGAAACACCGTGTCCCTCAGGGGGAGACATGTTTTAGAGCTAGAAATAGCAAGTTAA
SKAP1	ATATCTTGTGGAAAGGACGAAACACCGGCTGAAAGCCCCGTAGAATAGTTTTAGAGCTAGAAATAGCAAGTTAA
SLAMF1	ATATCTTGTGGAAAGGACGAAACACCGTCTCTTGATCCATCCGAAGCGTTTTAGAGCTAGAAATAGCAAGTTAA
SLAMF1	ATATCTTGTGGAAAGGACGAAACACCGCGGGACCTGCACCTTGATACGTTTTAGAGCTAGAAATAGCAAGTTAA
SLAMF1	ATATCTTGTGGAAAGGACGAAACACCGTTGCCATTGTGACGACAATGGTTTTAGAGCTAGAAATAGCAAGTTAA
SLAMF1	ATATCTTGTGGAAAGGACGAAACACCGTATGCCCAAGTCCAGAAACCGTTTTAGAGCTAGAAATAGCAAGTTAA
SLAMF1	ATATCTTGTGGAAAGGACGAAACACCGGGATGCAGGACAGACCCCTCGTTTTAGAGCTAGAAATAGCAAGTTAA
SLAMF1	ATATCTTGTGGAAAGGACGAAACACCGGAACCATTACCAGACAACAGGTTTTAGAGCTAGAAATAGCAAGTTAA
SLAMF6	ATATCTTGTGGAAAGGACGAAACACCGCCACGTGACTAATCCGAAACGTTTTAGAGCTAGAAATAGCAAGTTAA
SLAMF6	ATATCTTGTGGAAAGGACGAAACACCGTCTGCCCAGAAGCTTTGCGAGTTTTAGAGCTAGAAATAGCAAGTTAA
SLAMF6	ATATCTTGTGGAAAGGACGAAACACCGTGTTACCTTCGCAAAGCTTCGTTTTAGAGCTAGAAATAGCAAGTTAA
SLAMF6	ATATCTTGTGGAAAGGACGAAACACCGCACGTGGATTTCTGGACTTTGTTTTAGAGCTAGAAATAGCAAGTTAA
SLAMF6	ATATCTTGTGGAAAGGACGAAACACCGCTCTTTGGAATGATTAATTGGTTTTAGAGCTAGAAATAGCAAGTTAA
SLAMF6	ATATCTTGTGGAAAGGACGAAACACCGCACAATTAATCATTCCAAAGGTTTTAGAGCTAGAAATAGCAAGTTAA
SLC22A3	ATATCTTGTGGAAAGGACGAAACACCGTGCACTTAGCAATGCGTCTCGTTTTAGAGCTAGAAATAGCAAGTTAA
SLC22A3	ATATCTTGTGGAAAGGACGAAACACCGCCTGTCTGCTGCATAGCCTAGTTTTAGAGCTAGAAATAGCAAGTTAA
SLC22A3	ATATCTTGTGGAAAGGACGAAACACCGTCTTCCGAGTAATCAGCCAAGTTTTAGAGCTAGAAATAGCAAGTTAA
SLC22A3	ATATCTTGTGGAAAGGACGAAACACCGACCTTGTCTGTGTCAATGCGGTTTTAGAGCTAGAAATAGCAAGTTAA
SLC22A3	ATATCTTGTGGAAAGGACGAAACACCGGAGAAAGCTGGGCAGCGTGAGTTTTAGAGCTAGAAATAGCAAGTTAA
SLC22A3	ATATCTTGTGGAAAGGACGAAACACCGTAACTGGATTCCTTGCCAGTGTTTTAGAGCTAGAAATAGCAAGTTAA
SLFN12L	ATATCTTGTGGAAAGGACGAAACACCGGCGCAGACATGGACCTCGCCGTTTTAGAGCTAGAAATAGCAAGTTAA
SLFN12L	ATATCTTGTGGAAAGGACGAAACACCGCGTGGCAATCTGCGGACCAGGTTTTAGAGCTAGAAATAGCAAGTTAA
SLFN12L	ATATCTTGTGGAAAGGACGAAACACCGAGTTAAGCAGTTGACCGAGAGTTTTAGAGCTAGAAATAGCAAGTTAA
SLFN12L	ATATCTTGTGGAAAGGACGAAACACCGACAGGTGATGATGTACTTGCGTTTTAGAGCTAGAAATAGCAAGTTAA
SLFN12L	ATATCTTGTGGAAAGGACGAAACACCGCTTGCGAGTTTAAATCATACGTTTTAGAGCTAGAAATAGCAAGTTAA
SLFN12L	ATATCTTGTGGAAAGGACGAAACACCGCCTGGAAGGTGATATCTCAGGTTTTAGAGCTAGAAATAGCAAGTTAA
SMAP2	ATATCTTGTGGAAAGGACGAAACACCGGACTTTCACAGGGCCGCGATGTTTTAGAGCTAGAAATAGCAAGTTAA
SMAP2	ATATCTTGTGGAAAGGACGAAACACCGAGTCAGTTAACCTCGACCAGGTTTTAGAGCTAGAAATAGCAAGTTAA
SMAP2	ATATCTTGTGGAAAGGACGAAACACCGAAAAGATACGGGTCTATCTGGTTTTAGAGCTAGAAATAGCAAGTTAA
SMAP2	ATATCTTGTGGAAAGGACGAAACACCGCCTATCTTCCTGAGACCTTTGTTTTAGAGCTAGAAATAGCAAGTTAA
SMAP2	ATATCTTGTGGAAAGGACGAAACACCGGCTGGTCTTACTATTTGCAAGTTTTAGAGCTAGAAATAGCAAGTTAA
SMAP2	ATATCTTGTGGAAAGGACGAAACACCGGACCAGCAATACCCTAGAGAGTTTTAGAGCTAGAAATAGCAAGTTAA
SP110	ATATCTTGTGGAAAGGACGAAACACCGCTCACTGACTCTTGGCGCACGTTTTAGAGCTAGAAATAGCAAGTTAA
SP110	ATATCTTGTGGAAAGGACGAAACACCGATGGGCTGGGCGACTCACTCGTTTTAGAGCTAGAAATAGCAAGTTAA
SP110	ATATCTTGTGGAAAGGACGAAACACCGCCTGCGTGAATATCCCAATCGTTTTAGAGCTAGAAATAGCAAGTTAA
SP110	ATATCTTGTGGAAAGGACGAAACACCGGAGAATGTTGTGCACCACTCGTTTTAGAGCTAGAAATAGCAAGTTAA
SP110	ATATCTTGTGGAAAGGACGAAACACCGTACCTTGCACAGTGCTAGTGGTTTTAGAGCTAGAAATAGCAAGTTAA
SP110	ATATCTTGTGGAAAGGACGAAACACCGGTCTTCTTCCGCATTCATTTGTTTTAGAGCTAGAAATAGCAAGTTAA
SP140	ATATCTTGTGGAAAGGACGAAACACCGCGCAGAGATCCAGAACGTAGGTTTTAGAGCTAGAAATAGCAAGTTAA
SP140	ATATCTTGTGGAAAGGACGAAACACCGCTGTAAATCTCGTTTAAATCGTTTTAGAGCTAGAAATAGCAAGTTAA
SP140	ATATCTTGTGGAAAGGACGAAACACCGAGATGAAGGAGCGGTCTCGGGTTTTAGAGCTAGAAATAGCAAGTTAA
SP140	ATATCTTGTGGAAAGGACGAAACACCGGTATTGTGTACTCAGTGAACGTTTTAGAGCTAGAAATAGCAAGTTAA
SP140	ATATCTTGTGGAAAGGACGAAACACCGCACTTGCCATCTGCCCCTGCGTTTTAGAGCTAGAAATAGCAAGTTAA
SP140	ATATCTTGTGGAAAGGACGAAACACCGGGCCAAGCTCATGGCCCAGCGTTTTAGAGCTAGAAATAGCAAGTTAA
SP4	ATATCTTGTGGAAAGGACGAAACACCGGTTCCGGTCCAAATTAGACCGTTTTAGAGCTAGAAATAGCAAGTTAA
SP4	ATATCTTGTGGAAAGGACGAAACACCGAGGACTAACAGCACCTATCGGTTTTAGAGCTAGAAATAGCAAGTTAA
SP4	ATATCTTGTGGAAAGGACGAAACACCGAGTTGCACCAATCCTTGACTGTTTTAGAGCTAGAAATAGCAAGTTAA
SP4	ATATCTTGTGGAAAGGACGAAACACCGATTTACGAGCACATCTTCGCGTTTTAGAGCTAGAAATAGCAAGTTAA
SP4	ATATCTTGTGGAAAGGACGAAACACCGGCGGCGATGGCTACAGAAGGGTTTTAGAGCTAGAAATAGCAAGTTAA
SP4	ATATCTTGTGGAAAGGACGAAACACCGGGAATTGCTAATGCCACGATGTTTTAGAGCTAGAAATAGCAAGTTAA
SPIB	ATATCTTGTGGAAAGGACGAAACACCGCGGCACCACCATGCTCGCCCGTTTTAGAGCTAGAAATAGCAAGTTAA
SPIB	ATATCTTGTGGAAAGGACGAAACACCGCGGGCCACACTTCAGCTGTCGTTTTAGAGCTAGAAATAGCAAGTTAA
SPIB	ATATCTTGTGGAAAGGACGAAACACCGAGATGGCGTCTTCTATGACCGTTTTAGAGCTAGAAATAGCAAGTTAA
SPIB	ATATCTTGTGGAAAGGACGAAACACCGCTCACCAGACAGCTGAAGTGGTTTTAGAGCTAGAAATAGCAAGTTAA
SPIB	ATATCTTGTGGAAAGGACGAAACACCGTCACTTACTGTGCAGCCTCCGTTTTAGAGCTAGAAATAGCAAGTTAA
SPIB	ATATCTTGTGGAAAGGACGAAACACCGCCAGGAGCCCCCTCTGAATCGTTTTAGAGCTAGAAATAGCAAGTTAA
SPIC	ATATCTTGTGGAAAGGACGAAACACCGGGAGATCTTCAGTACTCGCCGTTTTAGAGCTAGAAATAGCAAGTTAA
SPIC	ATATCTTGTGGAAAGGACGAAACACCGACCGTTCTCCAATTATAGACGTTTTAGAGCTAGAAATAGCAAGTTAA
SPIC	ATATCTTGTGGAAAGGACGAAACACCGATTAGATTACAGAAATTACCGTTTTAGAGCTAGAAATAGCAAGTTAA
SPIC	ATATCTTGTGGAAAGGACGAAACACCGGTGTGTTGAACAAGACAAGCGTTTTAGAGCTAGAAATAGCAAGTTAA
SPIC	ATATCTTGTGGAAAGGACGAAACACCGAGGCAACACTCCATAGCAGCGTTTTAGAGCTAGAAATAGCAAGTTAA
SPIC	ATATCTTGTGGAAAGGACGAAACACCGAACCATCGTCCTCATGTCAAGTTTTAGAGCTAGAAATAGCAAGTTAA
SPOCK2	ATATCTTGTGGAAAGGACGAAACACCGGTGCATCAGTCGCAAGAAGCGTTTTAGAGCTAGAAATAGCAAGTTAA
SPOCK2	ATATCTTGTGGAAAGGACGAAACACCGCTTCTTGCGACTGATGCACAGTTTTAGAGCTAGAAATAGCAAGTTAA
SPOCK2	ATATCTTGTGGAAAGGACGAAACACCGAGGATGACTATATCAAGAGCGTTTTAGAGCTAGAAATAGCAAGTTAA
SPOCK2	ATATCTTGTGGAAAGGACGAAACACCGGTCCTCACCTGGTTTGCCATGTTTTAGAGCTAGAAATAGCAAGTTAA
SPOCK2	ATATCTTGTGGAAAGGACGAAACACCGCCGCCAGCTGCTTGCTGCTCGTTTTAGAGCTAGAAATAGCAAGTTAA
SPOCK2	ATATCTTGTGGAAAGGACGAAACACCGGACAATCAGCAAGGAGATGAGTTTTAGAGCTAGAAATAGCAAGTTAA
ST6GAL1	ATATCTTGTGGAAAGGACGAAACACCGCTTCGATAGTGCCTGCACGAGTTTTAGAGCTAGAAATAGCAAGTTAA
ST6GAL1	ATATCTTGTGGAAAGGACGAAACACCGGCACACGTCAGTCTTGCGCTGTTTTAGAGCTAGAAATAGCAAGTTAA
ST6GAL1	ATATCTTGTGGAAAGGACGAAACACCGCATTCGCCTGATGAACTCTCGTTTTAGAGCTAGAAATAGCAAGTTAA
ST6GAL1	ATATCTTGTGGAAAGGACGAAACACCGCAGATGGGTCCCATACAATTGTTTTAGAGCTAGAAATAGCAAGTTAA
ST6GAL1	ATATCTTGTGGAAAGGACGAAACACCGGGGTTTGGCTGAATCTCTTCGTTTTAGAGCTAGAAATAGCAAGTTAA
ST6GAL1	ATATCTTGTGGAAAGGACGAAACACCGATACCACTCAGATATCCCAAGTTTTAGAGCTAGAAATAGCAAGTTAA
STAB2	ATATCTTGTGGAAAGGACGAAACACCGATGCCGCCATATTTGTAGGAGTTTTAGAGCTAGAAATAGCAAGTTAA
STAB2	ATATCTTGTGGAAAGGACGAAACACCGCTGTAGGGGTTCGAGATTGCGTTTTAGAGCTAGAAATAGCAAGTTAA
STAB2	ATATCTTGTGGAAAGGACGAAACACCGGACTCCAAGGTTGAGAGCGCGTTTTAGAGCTAGAAATAGCAAGTTAA
STAB2	ATATCTTGTGGAAAGGACGAAACACCGCAGCGGCCAGGACAACACCGGTTTTAGAGCTAGAAATAGCAAGTTAA
STAB2	ATATCTTGTGGAAAGGACGAAACACCGTGCTCCCCAGCTGAAACCACGTTTTAGAGCTAGAAATAGCAAGTTAA
STAB2	ATATCTTGTGGAAAGGACGAAACACCGACCTGCCCTGTGGTTTCAGCGTTTTAGAGCTAGAAATAGCAAGTTAA
STAP1	ATATCTTGTGGAAAGGACGAAACACCGATCCTGCGAGGGGCTGGTTTGTTTTAGAGCTAGAAATAGCAAGTTAA
STAP1	ATATCTTGTGGAAAGGACGAAACACCGCACAGGAGTATGAGCATTACGTTTTAGAGCTAGAAATAGCAAGTTAA
STAP1	ATATCTTGTGGAAAGGACGAAACACCGCCCCAAAACCAGCCCCTCGCGTTTTAGAGCTAGAAATAGCAAGTTAA
STAP1	ATATCTTGTGGAAAGGACGAAACACCGCAGTTGAATTCTGCTCAGTAGTTTTAGAGCTAGAAATAGCAAGTTAA
STAP1	ATATCTTGTGGAAAGGACGAAACACCGTTCAGTTGTACTTCCTCTTTGTTTTAGAGCTAGAAATAGCAAGTTAA
STAP1	ATATCTTGTGGAAAGGACGAAACACCGCAGTAATCTTTAACCTTTCCGTTTTAGAGCTAGAAATAGCAAGTTAA
TARP	ATATCTTGTGGAAAGGACGAAACACCGGCTATAGTGTAGACATCCTGGTTTTAGAGCTAGAAATAGCAAGTTAA
TARP	ATATCTTGTGGAAAGGACGAAACACCGAACGGTGCCAGAAAAGTCACGTTTTAGAGCTAGAAATAGCAAGTTAA
TARP	ATATCTTGTGGAAAGGACGAAACACCGCAGGATGTCTACACTATAGCGTTTTAGAGCTAGAAATAGCAAGTTAA
TARP	ATATCTTGTGGAAAGGACGAAACACCGCTGATGTTATTAAGATACATGTTTTAGAGCTAGAAATAGCAAGTTAA
TARP	ATATCTTGTGGAAAGGACGAAACACCGCTCAGGTGGTGGGCAAGAGTGTTTTAGAGCTAGAAATAGCAAGTTAA
TARP	ATATCTTGTGGAAAGGACGAAACACCGAAAATCAAGGTATTTGGTCCGTTTTAGAGCTAGAAATAGCAAGTTAA
TCF7	ATATCTTGTGGAAAGGACGAAACACCGGTCGCTCGTGAACGAGTCCGGTTTTAGAGCTAGAAATAGCAAGTTAA
TCF7	ATATCTTGTGGAAAGGACGAAACACCGCGCGCTGTCGCGAGAAGAGCGTTTTAGAGCTAGAAATAGCAAGTTAA
TCF7	ATATCTTGTGGAAAGGACGAAACACCGCACGAGCGACGACTTGAGCTGTTTTAGAGCTAGAAATAGCAAGTTAA
TCF7	ATATCTTGTGGAAAGGACGAAACACCGGTACTATGAGCTGGCCCGCAGTTTTAGAGCTAGAAATAGCAAGTTAA
TCF7	ATATCTTGTGGAAAGGACGAAACACCGCGCTGCGCAGAGACTCTTCCGTTTTAGAGCTAGAAATAGCAAGTTAA
TCF7	ATATCTTGTGGAAAGGACGAAACACCGCAGAAACTCACCGTCCTCCAGTTTTAGAGCTAGAAATAGCAAGTTAA
TCL1A	ATATCTTGTGGAAAGGACGAAACACCGGAGGATCGGTATCGTCCATCGTTTTAGAGCTAGAAATAGCAAGTTAA
TCL1A	ATATCTTGTGGAAAGGACGAAACACCGTGGCTGTACCTCGATGGTTAGTTTTAGAGCTAGAAATAGCAAGTTAA
TCL1A	ATATCTTGTGGAAAGGACGAAACACCGTGCCTCTCAGATTGACGGCGGTTTTAGAGCTAGAAATAGCAAGTTAA
TCL1A	ATATCTTGTGGAAAGGACGAAACACCGGTACACTAAGCGCCAGAAACGTTTTAGAGCTAGAAATAGCAAGTTAA
TCL1A	ATATCTTGTGGAAAGGACGAAACACCGCTGGGAGAAGTTCGTGTATTGTTTTAGAGCTAGAAATAGCAAGTTAA
TCL1A	ATATCTTGTGGAAAGGACGAAACACCGCTCACCATACATCAGTCATCGTTTTAGAGCTAGAAATAGCAAGTTAA
TESPA1	ATATCTTGTGGAAAGGACGAAACACCGGGCTCCGTCAGAGCCGTAACGTTTTAGAGCTAGAAATAGCAAGTTAA
TESPA1	ATATCTTGTGGAAAGGACGAAACACCGTTCTTGTCCAGCCACACTACGTTTTAGAGCTAGAAATAGCAAGTTAA
TESPA1	ATATCTTGTGGAAAGGACGAAACACCGCTTCTTGGAAAACGTCATCCGTTTTAGAGCTAGAAATAGCAAGTTAA
TESPA1	ATATCTTGTGGAAAGGACGAAACACCGCCAATGGCAAACTCTTCTCCGTTTTAGAGCTAGAAATAGCAAGTTAA
TESPA1	ATATCTTGTGGAAAGGACGAAACACCGGCAGGACAGTTTATCTACAAGTTTTAGAGCTAGAAATAGCAAGTTAA
TESPA1	ATATCTTGTGGAAAGGACGAAACACCGTGGTTTAGATACTCTGAAGAGTTTTAGAGCTAGAAATAGCAAGTTAA
TIMD4	ATATCTTGTGGAAAGGACGAAACACCGACCACACCCGATCTCACAACGTTTTAGAGCTAGAAATAGCAAGTTAA
TIMD4	ATATCTTGTGGAAAGGACGAAACACCGGGTGTGGTCACGACTGTTGTGTTTTAGAGCTAGAAATAGCAAGTTAA
TIMD4	ATATCTTGTGGAAAGGACGAAACACCGCGCCTCCTTGCAACCGGAGTGTTTTAGAGCTAGAAATAGCAAGTTAA
TIMD4	ATATCTTGTGGAAAGGACGAAACACCGTTTACATCGTTGAACCAGCCGTTTTAGAGCTAGAAATAGCAAGTTAA
TIMD4	ATATCTTGTGGAAAGGACGAAACACCGATCATCAGCCAGAGAATGAGGTTTTAGAGCTAGAAATAGCAAGTTAA
TIMD4	ATATCTTGTGGAAAGGACGAAACACCGCCAAAGAACCTCTCATTCTCGTTTTAGAGCTAGAAATAGCAAGTTAA
TLR10	ATATCTTGTGGAAAGGACGAAACACCGCCCACATTTACGCCTATCCTGTTTTAGAGCTAGAAATAGCAAGTTAA
TLR10	ATATCTTGTGGAAAGGACGAAACACCGTAACATTAATAGCAGCTCGAGTTTTAGAGCTAGAAATAGCAAGTTAA
TLR10	ATATCTTGTGGAAAGGACGAAACACCGGACCCCAGCCACAACGACACGTTTTAGAGCTAGAAATAGCAAGTTAA
TLR10	ATATCTTGTGGAAAGGACGAAACACCGACCTAGCATCCTGAGATACCGTTTTAGAGCTAGAAATAGCAAGTTAA
TLR10	ATATCTTGTGGAAAGGACGAAACACCGCTTTGCTAACAACACACCCTGTTTTAGAGCTAGAAATAGCAAGTTAA
TLR10	ATATCTTGTGGAAAGGACGAAACACCGCTCGTCTGTTAAGATATTATGTTTTAGAGCTAGAAATAGCAAGTTAA
TMC8	ATATCTTGTGGAAAGGACGAAACACCGCGCTCCGATGACACCGACCGGTTTTAGAGCTAGAAATAGCAAGTTAA
TMC8	ATATCTTGTGGAAAGGACGAAACACCGGAGGGGGCGCTCTACGAGATGTTTTAGAGCTAGAAATAGCAAGTTAA
TMC8	ATATCTTGTGGAAAGGACGAAACACCGGTGTCATCGGAGCGGGCCCCGTTTTAGAGCTAGAAATAGCAAGTTAA
TMC8	ATATCTTGTGGAAAGGACGAAACACCGACCGAATTCCTGTGCCGAAGGTTTTAGAGCTAGAAATAGCAAGTTAA
TMC8	ATATCTTGTGGAAAGGACGAAACACCGACTGCAGGCCTCTTCGGCACGTTTTAGAGCTAGAAATAGCAAGTTAA
TMC8	ATATCTTGTGGAAAGGACGAAACACCGGCCTTTCCACCGTCTGCCGCGTTTTAGAGCTAGAAATAGCAAGTTAA
TMEM154	ATATCTTGTGGAAAGGACGAAACACCGAGGAATCAAATCACAACCCAGTTTTAGAGCTAGAAATAGCAAGTTAA
TMEM154	ATATCTTGTGGAAAGGACGAAACACCGCATTTCAATTTCCATAACAGGTTTTAGAGCTAGAAATAGCAAGTTAA
TMEM154	ATATCTTGTGGAAAGGACGAAACACCGATGAACAGCATGAATAGAAAGTTTTAGAGCTAGAAATAGCAAGTTAA
TMEM154	ATATCTTGTGGAAAGGACGAAACACCGTGAATGTTTACCTACCTTGAGTTTTAGAGCTAGAAATAGCAAGTTAA
TMEM154	ATATCTTGTGGAAAGGACGAAACACCGGTGTATCTTCCTCAAAAATAGTTTTAGAGCTAGAAATAGCAAGTTAA
TMEM154	ATATCTTGTGGAAAGGACGAAACACCGCTCTGTTATGGAAATTGAAAGTTTTAGAGCTAGAAATAGCAAGTTAA
TMEM71	ATATCTTGTGGAAAGGACGAAACACCGGTTCTCCTTATACATAACGCGTTTTAGAGCTAGAAATAGCAAGTTAA
TMEM71	ATATCTTGTGGAAAGGACGAAACACCGGAGTCTGGGACTTCGGCGACGTTTTAGAGCTAGAAATAGCAAGTTAA
TMEM71	ATATCTTGTGGAAAGGACGAAACACCGGAAGACCTCTTGCAACAACCGTTTTAGAGCTAGAAATAGCAAGTTAA
TMEM71	ATATCTTGTGGAAAGGACGAAACACCGAGAAACCAGGTTGTTGCAAGGTTTTAGAGCTAGAAATAGCAAGTTAA
TMEM71	ATATCTTGTGGAAAGGACGAAACACCGAGCATATTCTCTTTCCAACCGTTTTAGAGCTAGAAATAGCAAGTTAA
TMEM71	ATATCTTGTGGAAAGGACGAAACACCGATACCTTGGGAAAATGCACGGTTTTAGAGCTAGAAATAGCAAGTTAA
TNFAIP8	ATATCTTGTGGAAAGGACGAAACACCGTCATCAGCTTGCTATGACCGGTTTTAGAGCTAGAAATAGCAAGTTAA
TNFAIP8	ATATCTTGTGGAAAGGACGAAACACCGACTACTTGTGTCGTCTATTAGTTTTAGAGCTAGAAATAGCAAGTTAA
TNFAIP8	ATATCTTGTGGAAAGGACGAAACACCGCTCCGAAGCAGAAGAATCCAGTTTTAGAGCTAGAAATAGCAAGTTAA
TNFAIP8	ATATCTTGTGGAAAGGACGAAACACCGTTCCTTGGATTCTTCTGCTTGTTTTAGAGCTAGAAATAGCAAGTTAA
TNFAIP8	ATATCTTGTGGAAAGGACGAAACACCGAATAGACGACACAAGTAGTGGTTTTAGAGCTAGAAATAGCAAGTTAA
TNFAIP8	ATATCTTGTGGAAAGGACGAAACACCGATTAACCCGTCCATGTGACTGTTTTAGAGCTAGAAATAGCAAGTTAA
TRAF3IP3	ATATCTTGTGGAAAGGACGAAACACCGCAGTTACGGAGTTGCAGTTCGTTTTAGAGCTAGAAATAGCAAGTTAA
TRAF3IP3	ATATCTTGTGGAAAGGACGAAACACCGAACTCACTTGGTTTGCTGACGTTTTAGAGCTAGAAATAGCAAGTTAA
TRAF3IP3	ATATCTTGTGGAAAGGACGAAACACCGGCTCTTACCACGGTGGTGTTGTTTTAGAGCTAGAAATAGCAAGTTAA
TRAF3IP3	ATATCTTGTGGAAAGGACGAAACACCGGGCTGGAAAGACTTCAGAGCGTTTTAGAGCTAGAAATAGCAAGTTAA
TRAF3IP3	ATATCTTGTGGAAAGGACGAAACACCGTCTCTCAGGTACTCAGACAAGTTTTAGAGCTAGAAATAGCAAGTTAA
TRAF3IP3	ATATCTTGTGGAAAGGACGAAACACCGAAGCCACCCAAACACCACCGGTTTTAGAGCTAGAAATAGCAAGTTAA
TRAT1	ATATCTTGTGGAAAGGACGAAACACCGAACATACCTGGTGTGGTCACGTTTTAGAGCTAGAAATAGCAAGTTAA
TRAT1	ATATCTTGTGGAAAGGACGAAACACCGTCATCTAAGTTACCATAAATGTTTTAGAGCTAGAAATAGCAAGTTAA
TRAT1	ATATCTTGTGGAAAGGACGAAACACCGGCTACTCCAGTGACCACACCGTTTTAGAGCTAGAAATAGCAAGTTAA
TRAT1	ATATCTTGTGGAAAGGACGAAACACCGATTGAAGACACACCAATTTAGTTTTAGAGCTAGAAATAGCAAGTTAA
TRAT1	ATATCTTGTGGAAAGGACGAAACACCGAACTTAGATGATATGATTTCGTTTTAGAGCTAGAAATAGCAAGTTAA
TREML2	ATATCTTGTGGAAAGGACGAAACACCGCCTTCTACACGTGACCCACCGTTTTAGAGCTAGAAATAGCAAGTTAA
TREML2	ATATCTTGTGGAAAGGACGAAACACCGGTGGAAGTCTACTTGATCTGGTTTTAGAGCTAGAAATAGCAAGTTAA
TREML2	ATATCTTGTGGAAAGGACGAAACACCGGGTGAACACCATCACACCAGGTTTTAGAGCTAGAAATAGCAAGTTAA
TREML2	ATATCTTGTGGAAAGGACGAAACACCGGAGCCCTGTGGTGGGCGATCGTTTTAGAGCTAGAAATAGCAAGTTAA
TREML2	ATATCTTGTGGAAAGGACGAAACACCGGTCTGTGCAGTGCTCCTATAGTTTTAGAGCTAGAAATAGCAAGTTAA
TREML2	ATATCTTGTGGAAAGGACGAAACACCGCTTGCTGCAGGACGATGCCCGTTTTAGAGCTAGAAATAGCAAGTTAA
TSPAN7	ATATCTTGTGGAAAGGACGAAACACCGGCCAGTTCCGATGAGCACATGTTTTAGAGCTAGAAATAGCAAGTTAA
TSPAN7	ATATCTTGTGGAAAGGACGAAACACCGAGTCTGGGGCAAACTTACTCGTTTTAGAGCTAGAAATAGCAAGTTAA
TSPAN7	ATATCTTGTGGAAAGGACGAAACACCGTTCCTGGCTGAGCTCGTAGCGTTTTAGAGCTAGAAATAGCAAGTTAA
TSPAN7	ATATCTTGTGGAAAGGACGAAACACCGAGGGTTTGTGTTTCGTCATGGTTTTAGAGCTAGAAATAGCAAGTTAA
TSPAN7	ATATCTTGTGGAAAGGACGAAACACCGATCATCGCTGGAGTGGCGTTGTTTTAGAGCTAGAAATAGCAAGTTAA
TSPAN7	ATATCTTGTGGAAAGGACGAAACACCGTAGTTTCATGGAGACTAACAGTTTTAGAGCTAGAAATAGCAAGTTAA
TXK	ATATCTTGTGGAAAGGACGAAACACCGAAAAATACACCCAGCGTCGCGTTTTAGAGCTAGAAATAGCAAGTTAA
TXK	ATATCTTGTGGAAAGGACGAAACACCGTGAGCCACGGCCTGCGACGCGTTTTAGAGCTAGAAATAGCAAGTTAA
TXK	ATATCTTGTGGAAAGGACGAAACACCGTTCAGATAACACCATCCAGTGTTTTAGAGCTAGAAATAGCAAGTTAA
TXK	ATATCTTGTGGAAAGGACGAAACACCGAGCAGCAACAGAAAACCGACGTTTTAGAGCTAGAAATAGCAAGTTAA
TXK	ATATCTTGTGGAAAGGACGAAACACCGCTCACAGGAGGAAAGGATCAGTTTTAGAGCTAGAAATAGCAAGTTAA
TXK	ATATCTTGTGGAAAGGACGAAACACCGGAAGCTCTTCATCTGTGCTCGTTTTAGAGCTAGAAATAGCAAGTTAA
UBASH3A	ATATCTTGTGGAAAGGACGAAACACCGAGTACTCACGCGGTGTGCACGTTTTAGAGCTAGAAATAGCAAGTTAA
UBASH3A	ATATCTTGTGGAAAGGACGAAACACCGGCTGCGGCTCTTGAGCTTGTGTTTTAGAGCTAGAAATAGCAAGTTAA
UBASH3A	ATATCTTGTGGAAAGGACGAAACACCGAAGTCACAGAGTGTCACGTGGTTTTAGAGCTAGAAATAGCAAGTTAA
UBASH3A	ATATCTTGTGGAAAGGACGAAACACCGCTTCTGCAGGCTGAAAGCGTGTTTTAGAGCTAGAAATAGCAAGTTAA
UBASH3A	ATATCTTGTGGAAAGGACGAAACACCGCCTAGACGACCCCATCCCCCGTTTTAGAGCTAGAAATAGCAAGTTAA
UBASH3A	ATATCTTGTGGAAAGGACGAAACACCGCTCCGCCGTCTTCCTCCCCGGTTTTAGAGCTAGAAATAGCAAGTTAA
VCAM1	ATATCTTGTGGAAAGGACGAAACACCGTGGTAGACCCTCGCTGGAACGTTTTAGAGCTAGAAATAGCAAGTTAA
VCAM1	ATATCTTGTGGAAAGGACGAAACACCGGGGCCACTCAAATGAATCTCGTTTTAGAGCTAGAAATAGCAAGTTAA
VCAM1	ATATCTTGTGGAAAGGACGAAACACCGCCCCAGAGATACAACCGTCTGTTTTAGAGCTAGAAATAGCAAGTTAA
VCAM1	ATATCTTGTGGAAAGGACGAAACACCGGGGAATCTACAGCACCTTTCGTTTTAGAGCTAGAAATAGCAAGTTAA
VCAM1	ATATCTTGTGGAAAGGACGAAACACCGCTGATGTATACCCATTTGACGTTTTAGAGCTAGAAATAGCAAGTTAA
VCAM1	ATATCTTGTGGAAAGGACGAAACACCGTTCCTGCTCCGAAAATCCTGGTTTTAGAGCTAGAAATAGCAAGTTAA
VPREB3	ATATCTTGTGGAAAGGACGAAACACCGTAGTAATCCGCGTCGTCTTCGTTTTAGAGCTAGAAATAGCAAGTTAA
VPREB3	ATATCTTGTGGAAAGGACGAAACACCGCTTGGCTGCCGAGAATCGATGTTTTAGAGCTAGAAATAGCAAGTTAA
VPREB3	ATATCTTGTGGAAAGGACGAAACACCGGAAAGATTCACCTGACAGGAGTTTTAGAGCTAGAAATAGCAAGTTAA
VPREB3	ATATCTTGTGGAAAGGACGAAACACCGTGCCTCTGGCCATGGCCTGCGTTTTAGAGCTAGAAATAGCAAGTTAA
VPREB3	ATATCTTGTGGAAAGGACGAAACACCGATATCTCCTCTACTACCGCTGTTTTAGAGCTAGAAATAGCAAGTTAA
VPREB3	ATATCTTGTGGAAAGGACGAAACACCGCGTGCAGCCTGAAGACGACGGTTTTAGAGCTAGAAATAGCAAGTTAA
WDFY4	ATATCTTGTGGAAAGGACGAAACACCGTCTTCCAGAGCAAGCTCGGTGTTTTAGAGCTAGAAATAGCAAGTTAA
WDFY4	ATATCTTGTGGAAAGGACGAAACACCGTGAGCACGTACACTGACTTCGTTTTAGAGCTAGAAATAGCAAGTTAA
WDFY4	ATATCTTGTGGAAAGGACGAAACACCGCAGGCTCTTCTGACGCTCAAGTTTTAGAGCTAGAAATAGCAAGTTAA
WDFY4	ATATCTTGTGGAAAGGACGAAACACCGACACGTCTTCAGCCAGCCTTGTTTTAGAGCTAGAAATAGCAAGTTAA
WDFY4	ATATCTTGTGGAAAGGACGAAACACCGGTGCAGCCTGATGTCCCACAGTTTTAGAGCTAGAAATAGCAAGTTAA
WDFY4	ATATCTTGTGGAAAGGACGAAACACCGTACCCGCAGGCTTCCCCACAGTTTTAGAGCTAGAAATAGCAAGTTAA
ZNF831	ATATCTTGTGGAAAGGACGAAACACCGGCGGCTTCTTCTTCGCACCCGTTTTAGAGCTAGAAATAGCAAGTTAA
ZNF831	ATATCTTGTGGAAAGGACGAAACACCGGTAGACTTCGCACACCAACCGTTTTAGAGCTAGAAATAGCAAGTTAA
ZNF831	ATATCTTGTGGAAAGGACGAAACACCGAAGTGACGGTAGGAAACGTCGTTTTAGAGCTAGAAATAGCAAGTTAA
ZNF831	ATATCTTGTGGAAAGGACGAAACACCGAATGACGTGCCTCTACCCCCGTTTTAGAGCTAGAAATAGCAAGTTAA
ZNF831	ATATCTTGTGGAAAGGACGAAACACCGGGTGACTGCAGACAAACCTTGTTTTAGAGCTAGAAATAGCAAGTTAA
ZNF831	ATATCTTGTGGAAAGGACGAAACACCGGTACAAGTTCAAGAATTGTCGTTTTAGAGCTAGAAATAGCAAGTTAA
NonTargetingControlGuideForHuman_0001	ATATCTTGTGGAAAGGACGAAACACCGACGGAGGCTAAGCGTCGCAAGTTTTAGAGCTAGAAATAGCAAGTTAA
NonTargetingControlGuideForHuman_0002	ATATCTTGTGGAAAGGACGAAACACCGCGCTTCCGCGGCCCGTTCAAGTTTTAGAGCTAGAAATAGCAAGTTAA
NonTargetingControlGuideForHuman_0003	ATATCTTGTGGAAAGGACGAAACACCGATCGTTTCCGCTTAACGGCGGTTTTAGAGCTAGAAATAGCAAGTTAA
NonTargetingControlGuideForHuman_0004	ATATCTTGTGGAAAGGACGAAACACCGGTAGGCGCGCCGCTCTCTACGTTTTAGAGCTAGAAATAGCAAGTTAA
NonTargetingControlGuideForHuman_0005	ATATCTTGTGGAAAGGACGAAACACCGCCATATCGGGGCGAGACATGGTTTTAGAGCTAGAAATAGCAAGTTAA
NonTargetingControlGuideForHuman_0006	ATATCTTGTGGAAAGGACGAAACACCGTACTAACGCCGCTCCTACAGGTTTTAGAGCTAGAAATAGCAAGTTAA
NonTargetingControlGuideForHuman_0007	ATATCTTGTGGAAAGGACGAAACACCGTGAGGATCATGTCGAGCGCCGTTTTAGAGCTAGAAATAGCAAGTTAA
NonTargetingControlGuideForHuman_0008	ATATCTTGTGGAAAGGACGAAACACCGGGGCCCGCATAGGATATCGCGTTTTAGAGCTAGAAATAGCAAGTTAA
NonTargetingControlGuideForHuman_0009	ATATCTTGTGGAAAGGACGAAACACCGTAGACAACCGCGGAGAATGCGTTTTAGAGCTAGAAATAGCAAGTTAA
NonTargetingControlGuideForHuman_0010	ATATCTTGTGGAAAGGACGAAACACCGACGGGCGGCTATCGCTGACTGTTTTAGAGCTAGAAATAGCAAGTTAA
NonTargetingControlGuideForHuman_0011	ATATCTTGTGGAAAGGACGAAACACCGCGCGGAAATTTTACCGACGAGTTTTAGAGCTAGAAATAGCAAGTTAA
NonTargetingControlGuideForHuman_0012	ATATCTTGTGGAAAGGACGAAACACCGCTTACAATCGTCGGTCCAATGTTTTAGAGCTAGAAATAGCAAGTTAA
NonTargetingControlGuideForHuman_0013	ATATCTTGTGGAAAGGACGAAACACCGGCGTGCGTCCCGGGTTACCCGTTTTAGAGCTAGAAATAGCAAGTTAA
NonTargetingControlGuideForHuman_0014	ATATCTTGTGGAAAGGACGAAACACCGCGGAGTAACAAGCGGACGGAGTTTTAGAGCTAGAAATAGCAAGTTAA
NonTargetingControlGuideForHuman_0015	ATATCTTGTGGAAAGGACGAAACACCGCGAGTGTTATACGCACCGTTGTTTTAGAGCTAGAAATAGCAAGTTAA
NonTargetingControlGuideForHuman_0016	ATATCTTGTGGAAAGGACGAAACACCGCGACTAACCGGAAACTTTTTGTTTTAGAGCTAGAAATAGCAAGTTAA
NonTargetingControlGuideForHuman_0017	ATATCTTGTGGAAAGGACGAAACACCGCAACGGGTTCTCCCGGCTACGTTTTAGAGCTAGAAATAGCAAGTTAA
NonTargetingControlGuideForHuman_0018	ATATCTTGTGGAAAGGACGAAACACCGCAGGAGTCGCCGATACGCGTGTTTTAGAGCTAGAAATAGCAAGTTAA
NonTargetingControlGuideForHuman_0019	ATATCTTGTGGAAAGGACGAAACACCGTTCACGTCGTCTCGCGACCAGTTTTAGAGCTAGAAATAGCAAGTTAA
NonTargetingControlGuideForHuman_0020	ATATCTTGTGGAAAGGACGAAACACCGGTGTCGGATTCCGCCGCTTAGTTTTAGAGCTAGAAATAGCAAGTTAA
NonTargetingControlGuideForHuman_0021	ATATCTTGTGGAAAGGACGAAACACCGCACGAACTCACACCGCGCGAGTTTTAGAGCTAGAAATAGCAAGTTAA
NonTargetingControlGuideForHuman_0022	ATATCTTGTGGAAAGGACGAAACACCGCGCTAGTACGCTCCTCTATAGTTTTAGAGCTAGAAATAGCAAGTTAA
NonTargetingControlGuideForHuman_0023	ATATCTTGTGGAAAGGACGAAACACCGTCGCGCTTGGGTTATACGCTGTTTTAGAGCTAGAAATAGCAAGTTAA
NonTargetingControlGuideForHuman_0024	ATATCTTGTGGAAAGGACGAAACACCGCTATCTCGAGTGGTAATGCGGTTTTAGAGCTAGAAATAGCAAGTTAA
NonTargetingControlGuideForHuman_0025	ATATCTTGTGGAAAGGACGAAACACCGAATCGACTCGAACTTCGTGTGTTTTAGAGCTAGAAATAGCAAGTTAA
NonTargetingControlGuideForHuman_0026	ATATCTTGTGGAAAGGACGAAACACCGCCCGATGGACTATACCGAACGTTTTAGAGCTAGAAATAGCAAGTTAA
NonTargetingControlGuideForHuman_0027	ATATCTTGTGGAAAGGACGAAACACCGACGTTCGAGTACGACCAGCTGTTTTAGAGCTAGAAATAGCAAGTTAA
NonTargetingControlGuideForHuman_0028	ATATCTTGTGGAAAGGACGAAACACCGCGCGACGACTCAACCTAGTCGTTTTAGAGCTAGAAATAGCAAGTTAA
NonTargetingControlGuideForHuman_0029	ATATCTTGTGGAAAGGACGAAACACCGGGTCACCGATCGAGAGCTAGGTTTTAGAGCTAGAAATAGCAAGTTAA
NonTargetingControlGuideForHuman_0030	ATATCTTGTGGAAAGGACGAAACACCGCTCAACCGACCGTATGGTCAGTTTTAGAGCTAGAAATAGCAAGTTAA
NonTargetingControlGuideForHuman_0031	ATATCTTGTGGAAAGGACGAAACACCGCGTATTCGACTCTCAACGCGGTTTTAGAGCTAGAAATAGCAAGTTAA
NonTargetingControlGuideForHuman_0032	ATATCTTGTGGAAAGGACGAAACACCGCTAGCCGCCCAGATCGAGCCGTTTTAGAGCTAGAAATAGCAAGTTAA
NonTargetingControlGuideForHuman_0033	ATATCTTGTGGAAAGGACGAAACACCGGAATCGACCGACACTAATGTGTTTTAGAGCTAGAAATAGCAAGTTAA
NonTargetingControlGuideForHuman_0034	ATATCTTGTGGAAAGGACGAAACACCGACTTCAGTTCGGCGTAGTCAGTTTTAGAGCTAGAAATAGCAAGTTAA
NonTargetingControlGuideForHuman_0035	ATATCTTGTGGAAAGGACGAAACACCGGTGCGATGTCGCTTCAACGTGTTTTAGAGCTAGAAATAGCAAGTTAA
NonTargetingControlGuideForHuman_0036	ATATCTTGTGGAAAGGACGAAACACCGCGCCTAATTTCCGGATCAATGTTTTAGAGCTAGAAATAGCAAGTTAA
NonTargetingControlGuideForHuman_0037	ATATCTTGTGGAAAGGACGAAACACCGCGTGGCCGGAACCGTCATAGGTTTTAGAGCTAGAAATAGCAAGTTAA
NonTargetingControlGuideForHuman_0038	ATATCTTGTGGAAAGGACGAAACACCGACCCTCCGAATCGTAACGGAGTTTTAGAGCTAGAAATAGCAAGTTAA
NonTargetingControlGuideForHuman_0039	ATATCTTGTGGAAAGGACGAAACACCGAAACGGTACGACAGCGTGTGGTTTTAGAGCTAGAAATAGCAAGTTAA
NonTargetingControlGuideForHuman_0040	ATATCTTGTGGAAAGGACGAAACACCGACATAGTCGACGGCTCGATTGTTTTAGAGCTAGAAATAGCAAGTTAA
NonTargetingControlGuideForHuman_0041	ATATCTTGTGGAAAGGACGAAACACCGGATGGCGCTTCAGTCGTCGGGTTTTAGAGCTAGAAATAGCAAGTTAA
NonTargetingControlGuideForHuman_0042	ATATCTTGTGGAAAGGACGAAACACCGATAATCCGGAAACGCTCGACGTTTTAGAGCTAGAAATAGCAAGTTAA
NonTargetingControlGuideForHuman_0043	ATATCTTGTGGAAAGGACGAAACACCGCGCCGGGCTGACAATTAACGGTTTTAGAGCTAGAAATAGCAAGTTAA
NonTargetingControlGuideForHuman_0044	ATATCTTGTGGAAAGGACGAAACACCGCGTCGCCATATGCCGGTGGCGTTTTAGAGCTAGAAATAGCAAGTTAA
NonTargetingControlGuideForHuman_0045	ATATCTTGTGGAAAGGACGAAACACCGCGGGCCTATAACACCATCGAGTTTTAGAGCTAGAAATAGCAAGTTAA
NonTargetingControlGuideForHuman_0046	ATATCTTGTGGAAAGGACGAAACACCGCGCCGTTCCGAGATACTTGAGTTTTAGAGCTAGAAATAGCAAGTTAA
NonTargetingControlGuideForHuman_0047	ATATCTTGTGGAAAGGACGAAACACCGCGGGACGTCGCGAAAATGTAGTTTTAGAGCTAGAAATAGCAAGTTAA
NonTargetingControlGuideForHuman_0048	ATATCTTGTGGAAAGGACGAAACACCGTCGGCATACGGGACACACGCGTTTTAGAGCTAGAAATAGCAAGTTAA
NonTargetingControlGuideForHuman_0049	ATATCTTGTGGAAAGGACGAAACACCGAGCTCCATCGCCGCGATAATGTTTTAGAGCTAGAAATAGCAAGTTAA
NonTargetingControlGuideForHuman_0050	ATATCTTGTGGAAAGGACGAAACACCGATCGTATCATCAGCTAGCGCGTTTTAGAGCTAGAAATAGCAAGTTAA
NonTargetingControlGuideForHuman_0051	ATATCTTGTGGAAAGGACGAAACACCGTCGATCGAGGTTGCATTCGGGTTTTAGAGCTAGAAATAGCAAGTTAA
NonTargetingControlGuideForHuman_0052	ATATCTTGTGGAAAGGACGAAACACCGCTCGACAGTTCGTCCCGAGCGTTTTAGAGCTAGAAATAGCAAGTTAA
NonTargetingControlGuideForHuman_0053	ATATCTTGTGGAAAGGACGAAACACCGCGGTAGTATTAATCGCTGACGTTTTAGAGCTAGAAATAGCAAGTTAA
NonTargetingControlGuideForHuman_0054	ATATCTTGTGGAAAGGACGAAACACCGTGAACGCGTGTTTCCTTGCAGTTTTAGAGCTAGAAATAGCAAGTTAA
NonTargetingControlGuideForHuman_0055	ATATCTTGTGGAAAGGACGAAACACCGCGACGCTAGGTAACGTAGAGGTTTTAGAGCTAGAAATAGCAAGTTAA
NonTargetingControlGuideForHuman_0056	ATATCTTGTGGAAAGGACGAAACACCGCATTGTTGAGCGGGCGCGCTGTTTTAGAGCTAGAAATAGCAAGTTAA
NonTargetingControlGuideForHuman_0057	ATATCTTGTGGAAAGGACGAAACACCGCCGCTATTGAAACCGCCCACGTTTTAGAGCTAGAAATAGCAAGTTAA
NonTargetingControlGuideForHuman_0058	ATATCTTGTGGAAAGGACGAAACACCGAGACACGTCACCGGTCAAAAGTTTTAGAGCTAGAAATAGCAAGTTAA
NonTargetingControlGuideForHuman_0059	ATATCTTGTGGAAAGGACGAAACACCGTTTACGATCTAGCGGCGTAGGTTTTAGAGCTAGAAATAGCAAGTTAA
NonTargetingControlGuideForHuman_0060	ATATCTTGTGGAAAGGACGAAACACCGTTCGCACGATTGCACCTTGGGTTTTAGAGCTAGAAATAGCAAGTTAA
NonTargetingControlGuideForHuman_0061	ATATCTTGTGGAAAGGACGAAACACCGGGTTAGAGACTAGGCGCGCGGTTTTAGAGCTAGAAATAGCAAGTTAA
NonTargetingControlGuideForHuman_0062	ATATCTTGTGGAAAGGACGAAACACCGCCTCCGTGCTAACGCGGACGGTTTTAGAGCTAGAAATAGCAAGTTAA
NonTargetingControlGuideForHuman_0063	ATATCTTGTGGAAAGGACGAAACACCGTTATCGCGTAGTGCTGACGTGTTTTAGAGCTAGAAATAGCAAGTTAA
NonTargetingControlGuideForHuman_0064	ATATCTTGTGGAAAGGACGAAACACCGTACGCTTGCGTTTAGCGTCCGTTTTAGAGCTAGAAATAGCAAGTTAA
NonTargetingControlGuideForHuman_0065	ATATCTTGTGGAAAGGACGAAACACCGCGCGGCCCACGCGTCATCGCGTTTTAGAGCTAGAAATAGCAAGTTAA
NonTargetingControlGuideForHuman_0066	ATATCTTGTGGAAAGGACGAAACACCGAGCTCGCCATGTCGGTTCTCGTTTTAGAGCTAGAAATAGCAAGTTAA
NonTargetingControlGuideForHuman_0067	ATATCTTGTGGAAAGGACGAAACACCGAACTAGCCCGAGCAGCTTCGGTTTTAGAGCTAGAAATAGCAAGTTAA
NonTargetingControlGuideForHuman_0068	ATATCTTGTGGAAAGGACGAAACACCGCGCAAGGTGTCGGTAACCCTGTTTTAGAGCTAGAAATAGCAAGTTAA
NonTargetingControlGuideForHuman_0069	ATATCTTGTGGAAAGGACGAAACACCGCTTCGACGCCATCGTGCTCAGTTTTAGAGCTAGAAATAGCAAGTTAA
NonTargetingControlGuideForHuman_0070	ATATCTTGTGGAAAGGACGAAACACCGTCCTGGATACCGCGTGGTTAGTTTTAGAGCTAGAAATAGCAAGTTAA
NonTargetingControlGuideForHuman_0071	ATATCTTGTGGAAAGGACGAAACACCGATAGCCGCCGCTCATTACTTGTTTTAGAGCTAGAAATAGCAAGTTAA
NonTargetingControlGuideForHuman_0072	ATATCTTGTGGAAAGGACGAAACACCGGTCGTCCGGGATTACAAAATGTTTTAGAGCTAGAAATAGCAAGTTAA
NonTargetingControlGuideForHuman_0073	ATATCTTGTGGAAAGGACGAAACACCGTAATGCTGCACACGCCGAATGTTTTAGAGCTAGAAATAGCAAGTTAA
NonTargetingControlGuideForHuman_0074	ATATCTTGTGGAAAGGACGAAACACCGTATCGCTTCCGATTAGTCCGGTTTTAGAGCTAGAAATAGCAAGTTAA
NonTargetingControlGuideForHuman_0075	ATATCTTGTGGAAAGGACGAAACACCGGTACCATACCGCGTACCCTTGTTTTAGAGCTAGAAATAGCAAGTTAA
NonTargetingControlGuideForHuman_0076	ATATCTTGTGGAAAGGACGAAACACCGTAAGATCCGCGGGTGGCAACGTTTTAGAGCTAGAAATAGCAAGTTAA
NonTargetingControlGuideForHuman_0077	ATATCTTGTGGAAAGGACGAAACACCGGTAGACGTCGTGAGCTTCACGTTTTAGAGCTAGAAATAGCAAGTTAA
NonTargetingControlGuideForHuman_0078	ATATCTTGTGGAAAGGACGAAACACCGTCGCGGACATAGGGCTCTAAGTTTTAGAGCTAGAAATAGCAAGTTAA
NonTargetingControlGuideForHuman_0079	ATATCTTGTGGAAAGGACGAAACACCGAGCGCAGATAGCGCGTATCAGTTTTAGAGCTAGAAATAGCAAGTTAA
NonTargetingControlGuideForHuman_0080	ATATCTTGTGGAAAGGACGAAACACCGGTTCGCTTCGTAACGAGGAAGTTTTAGAGCTAGAAATAGCAAGTTAA
NonTargetingControlGuideForHuman_0081	ATATCTTGTGGAAAGGACGAAACACCGGACCCCCGATAACTTTTGACGTTTTAGAGCTAGAAATAGCAAGTTAA
NonTargetingControlGuideForHuman_0082	ATATCTTGTGGAAAGGACGAAACACCGACGTCCATACTGTCGGCTACGTTTTAGAGCTAGAAATAGCAAGTTAA
NonTargetingControlGuideForHuman_0083	ATATCTTGTGGAAAGGACGAAACACCGGTACCATTGCCGGCTCCCTAGTTTTAGAGCTAGAAATAGCAAGTTAA
NonTargetingControlGuideForHuman_0084	ATATCTTGTGGAAAGGACGAAACACCGTGGTTCCGTAGGTCGGTATAGTTTTAGAGCTAGAAATAGCAAGTTAA
NonTargetingControlGuideForHuman_0085	ATATCTTGTGGAAAGGACGAAACACCGTCTGGCTTGACACGACCGTTGTTTTAGAGCTAGAAATAGCAAGTTAA
NonTargetingControlGuideForHuman_0086	ATATCTTGTGGAAAGGACGAAACACCGCGCTAGGTCCGGTAAGTGCGGTTTTAGAGCTAGAAATAGCAAGTTAA
NonTargetingControlGuideForHuman_0087	ATATCTTGTGGAAAGGACGAAACACCGAGCACGTAATGTCCGTGGATGTTTTAGAGCTAGAAATAGCAAGTTAA
NonTargetingControlGuideForHuman_0088	ATATCTTGTGGAAAGGACGAAACACCGAAGGCGCGCGAATGTGGCAGGTTTTAGAGCTAGAAATAGCAAGTTAA
NonTargetingControlGuideForHuman_0089	ATATCTTGTGGAAAGGACGAAACACCGACTGCGGAGCGCCCAATATCGTTTTAGAGCTAGAAATAGCAAGTTAA
NonTargetingControlGuideForHuman_0090	ATATCTTGTGGAAAGGACGAAACACCGCGTCGAGTGCTCGAACTCCAGTTTTAGAGCTAGAAATAGCAAGTTAA
NonTargetingControlGuideForHuman_0091	ATATCTTGTGGAAAGGACGAAACACCGTCGCAGCGGCGTGGGATCGGGTTTTAGAGCTAGAAATAGCAAGTTAA
NonTargetingControlGuideForHuman_0092	ATATCTTGTGGAAAGGACGAAACACCGATCTGTCCTAATTCGGATCGGTTTTAGAGCTAGAAATAGCAAGTTAA
NonTargetingControlGuideForHuman_0093	ATATCTTGTGGAAAGGACGAAACACCGTGCGGCGTAATGCTTGAAAGGTTTTAGAGCTAGAAATAGCAAGTTAA
NonTargetingControlGuideForHuman_0094	ATATCTTGTGGAAAGGACGAAACACCGCGAACTTAATCCCGTGGCAAGTTTTAGAGCTAGAAATAGCAAGTTAA
NonTargetingControlGuideForHuman_0095	ATATCTTGTGGAAAGGACGAAACACCGGCCGTGTTGCTGGATACGCCGTTTTAGAGCTAGAAATAGCAAGTTAA
NonTargetingControlGuideForHuman_0096	ATATCTTGTGGAAAGGACGAAACACCGTACCCTCCGGATACGGACTGGTTTTAGAGCTAGAAATAGCAAGTTAA
NonTargetingControlGuideForHuman_0097	ATATCTTGTGGAAAGGACGAAACACCGCCGTTGGACTATGGCGGGTCGTTTTAGAGCTAGAAATAGCAAGTTAA
NonTargetingControlGuideForHuman_0098	ATATCTTGTGGAAAGGACGAAACACCGGTACGGGGCGATCATCCACAGTTTTAGAGCTAGAAATAGCAAGTTAA
NonTargetingControlGuideForHuman_0099	ATATCTTGTGGAAAGGACGAAACACCGAAGAGTAGTAGACGCCCGGGGTTTTAGAGCTAGAAATAGCAAGTTAA
NonTargetingControlGuideForHuman_0100	ATATCTTGTGGAAAGGACGAAACACCGAAGAGCGAATCGATTTCGTGGTTTTAGAGCTAGAAATAGCAAGTTAA
NonTargetingControlGuideForHuman_0101	ATATCTTGTGGAAAGGACGAAACACCGCGGCTCGTTCTACGCACTGAGTTTTAGAGCTAGAAATAGCAAGTTAA
NonTargetingControlGuideForHuman_0102	ATATCTTGTGGAAAGGACGAAACACCGTCCAGCGCGAGCTTACTCGTGTTTTAGAGCTAGAAATAGCAAGTTAA
NonTargetingControlGuideForHuman_0103	ATATCTTGTGGAAAGGACGAAACACCGGGAGTGGTCCCGTACGCAACGTTTTAGAGCTAGAAATAGCAAGTTAA
NonTargetingControlGuideForHuman_0104	ATATCTTGTGGAAAGGACGAAACACCGCAAGACCTTATCGTGCAGCGGTTTTAGAGCTAGAAATAGCAAGTTAA
NonTargetingControlGuideForHuman_0105	ATATCTTGTGGAAAGGACGAAACACCGACGTCGTTTAGCACCCGGCTGTTTTAGAGCTAGAAATAGCAAGTTAA
NonTargetingControlGuideForHuman_0106	ATATCTTGTGGAAAGGACGAAACACCGTTTCAGGCTACGGGCGCGGGGTTTTAGAGCTAGAAATAGCAAGTTAA
NonTargetingControlGuideForHuman_0107	ATATCTTGTGGAAAGGACGAAACACCGCAATCGGCGACGTTTTAAATGTTTTAGAGCTAGAAATAGCAAGTTAA
NonTargetingControlGuideForHuman_0108	ATATCTTGTGGAAAGGACGAAACACCGGTACCCCTATGGCCGTTCTAGTTTTAGAGCTAGAAATAGCAAGTTAA
NonTargetingControlGuideForHuman_0109	ATATCTTGTGGAAAGGACGAAACACCGTACCCACGCGTATTCCATCTGTTTTAGAGCTAGAAATAGCAAGTTAA
NonTargetingControlGuideForHuman_0110	ATATCTTGTGGAAAGGACGAAACACCGCTTGTTGCGTATACGAGACTGTTTTAGAGCTAGAAATAGCAAGTTAA
NonTargetingControlGuideForHuman_0111	ATATCTTGTGGAAAGGACGAAACACCGGAACGCCGCTCAAGTTGATAGTTTTAGAGCTAGAAATAGCAAGTTAA
NonTargetingControlGuideForHuman_0112	ATATCTTGTGGAAAGGACGAAACACCGCGCAGTACGTATAGACTTAAGTTTTAGAGCTAGAAATAGCAAGTTAA
NonTargetingControlGuideForHuman_0113	ATATCTTGTGGAAAGGACGAAACACCGGCGAACCCCGTAGCCAGGCTGTTTTAGAGCTAGAAATAGCAAGTTAA
NonTargetingControlGuideForHuman_0114	ATATCTTGTGGAAAGGACGAAACACCGCCTCGGGCGTAAATACTCATGTTTTAGAGCTAGAAATAGCAAGTTAA
NonTargetingControlGuideForHuman_0115	ATATCTTGTGGAAAGGACGAAACACCGAGGGCACCCGGTTCATACGCGTTTTAGAGCTAGAAATAGCAAGTTAA
NonTargetingControlGuideForHuman_0116	ATATCTTGTGGAAAGGACGAAACACCGCACGGCCTAACTTGCTGATAGTTTTAGAGCTAGAAATAGCAAGTTAA
NonTargetingControlGuideForHuman_0117	ATATCTTGTGGAAAGGACGAAACACCGCCGGGAGATTAACGTTAATTGTTTTAGAGCTAGAAATAGCAAGTTAA
NonTargetingControlGuideForHuman_0118	ATATCTTGTGGAAAGGACGAAACACCGATCTCGGGTCGACTGCGGATGTTTTAGAGCTAGAAATAGCAAGTTAA
NonTargetingControlGuideForHuman_0119	ATATCTTGTGGAAAGGACGAAACACCGCGCCGGGACCGTTAGGGAATGTTTTAGAGCTAGAAATAGCAAGTTAA
NonTargetingControlGuideForHuman_0120	ATATCTTGTGGAAAGGACGAAACACCGGCAAACCCGAGTGACACGTCGTTTTAGAGCTAGAAATAGCAAGTTAA
NonTargetingControlGuideForHuman_0121	ATATCTTGTGGAAAGGACGAAACACCGGTGCGTGAGTATTAACGCTCGTTTTAGAGCTAGAAATAGCAAGTTAA
NonTargetingControlGuideForHuman_0122	ATATCTTGTGGAAAGGACGAAACACCGGCTTAACCTATCCGCCAGTAGTTTTAGAGCTAGAAATAGCAAGTTAA
NonTargetingControlGuideForHuman_0123	ATATCTTGTGGAAAGGACGAAACACCGTGGCCACGAATTCCGCCGCCGTTTTAGAGCTAGAAATAGCAAGTTAA
NonTargetingControlGuideForHuman_0124	ATATCTTGTGGAAAGGACGAAACACCGGTAAGGCCCGCGTACGAGCTGTTTTAGAGCTAGAAATAGCAAGTTAA
NonTargetingControlGuideForHuman_0125	ATATCTTGTGGAAAGGACGAAACACCGCTCCTTACGTCGGGCATTAAGTTTTAGAGCTAGAAATAGCAAGTTAA
NonTargetingControlGuideForHuman_0126	ATATCTTGTGGAAAGGACGAAACACCGATTCCTTCGGCGCTCTGCGTGTTTTAGAGCTAGAAATAGCAAGTTAA
NonTargetingControlGuideForHuman_0127	ATATCTTGTGGAAAGGACGAAACACCGATGCGCTTTAATCGCCGTTCGTTTTAGAGCTAGAAATAGCAAGTTAA
NonTargetingControlGuideForHuman_0128	ATATCTTGTGGAAAGGACGAAACACCGTTAGCCCTCGATTGGTTGCGGTTTTAGAGCTAGAAATAGCAAGTTAA
NonTargetingControlGuideForHuman_0129	ATATCTTGTGGAAAGGACGAAACACCGAACGCTGTCGTACGTGTATAGTTTTAGAGCTAGAAATAGCAAGTTAA
NonTargetingControlGuideForHuman_0130	ATATCTTGTGGAAAGGACGAAACACCGTAACGCGCATATCTGAACACGTTTTAGAGCTAGAAATAGCAAGTTAA
NonTargetingControlGuideForHuman_0131	ATATCTTGTGGAAAGGACGAAACACCGCGCTAGGTTATTTCGTGGCCGTTTTAGAGCTAGAAATAGCAAGTTAA
NonTargetingControlGuideForHuman_0132	ATATCTTGTGGAAAGGACGAAACACCGAATATTTGGCTCGGCTGCGCGTTTTAGAGCTAGAAATAGCAAGTTAA
NonTargetingControlGuideForHuman_0133	ATATCTTGTGGAAAGGACGAAACACCGCAATATCGGGTGCTACAGGAGTTTTAGAGCTAGAAATAGCAAGTTAA
NonTargetingControlGuideForHuman_0134	ATATCTTGTGGAAAGGACGAAACACCGCGGCCGCATCCTGTTATATTGTTTTAGAGCTAGAAATAGCAAGTTAA
NonTargetingControlGuideForHuman_0135	ATATCTTGTGGAAAGGACGAAACACCGCTGGATCGCCCGCAGAAATAGTTTTAGAGCTAGAAATAGCAAGTTAA
NonTargetingControlGuideForHuman_0136	ATATCTTGTGGAAAGGACGAAACACCGATTAGCACGGCGACCTTCTAGTTTTAGAGCTAGAAATAGCAAGTTAA
NonTargetingControlGuideForHuman_0137	ATATCTTGTGGAAAGGACGAAACACCGTGGAAATCGACTGTGCGCTTGTTTTAGAGCTAGAAATAGCAAGTTAA
NonTargetingControlGuideForHuman_0138	ATATCTTGTGGAAAGGACGAAACACCGATTAGCCGTTGCCATATCAAGTTTTAGAGCTAGAAATAGCAAGTTAA
NonTargetingControlGuideForHuman_0139	ATATCTTGTGGAAAGGACGAAACACCGACCCGATAATAGCTACTGGTGTTTTAGAGCTAGAAATAGCAAGTTAA
NonTargetingControlGuideForHuman_0140	ATATCTTGTGGAAAGGACGAAACACCGATTCAGCGCGCTCGCCCTGGGTTTTAGAGCTAGAAATAGCAAGTTAA
NonTargetingControlGuideForHuman_0141	ATATCTTGTGGAAAGGACGAAACACCGCCCGCCGAAGACCCTGCTTGGTTTTAGAGCTAGAAATAGCAAGTTAA
NonTargetingControlGuideForHuman_0142	ATATCTTGTGGAAAGGACGAAACACCGTGCCGTGAAAAGACGCTGCGGTTTTAGAGCTAGAAATAGCAAGTTAA
NonTargetingControlGuideForHuman_0143	ATATCTTGTGGAAAGGACGAAACACCGCTTACGCGCCTGGTCAAAAGGTTTTAGAGCTAGAAATAGCAAGTTAA
NonTargetingControlGuideForHuman_0144	ATATCTTGTGGAAAGGACGAAACACCGCGCATAAGTCGATAGACACAGTTTTAGAGCTAGAAATAGCAAGTTAA
NonTargetingControlGuideForHuman_0145	ATATCTTGTGGAAAGGACGAAACACCGGTCATCAGCGATTTGACGAGGTTTTAGAGCTAGAAATAGCAAGTTAA
NonTargetingControlGuideForHuman_0146	ATATCTTGTGGAAAGGACGAAACACCGCGAATCGGAACTTTGTACCGGTTTTAGAGCTAGAAATAGCAAGTTAA
NonTargetingControlGuideForHuman_0147	ATATCTTGTGGAAAGGACGAAACACCGAGGTCAAGCCGACCTCGAACGTTTTAGAGCTAGAAATAGCAAGTTAA
NonTargetingControlGuideForHuman_0148	ATATCTTGTGGAAAGGACGAAACACCGTGCGCCTTACTCGTTAACTGGTTTTAGAGCTAGAAATAGCAAGTTAA
NonTargetingControlGuideForHuman_0149	ATATCTTGTGGAAAGGACGAAACACCGATCTGAGCGTTTTCGGCCGCGTTTTAGAGCTAGAAATAGCAAGTTAA
NonTargetingControlGuideForHuman_0150	ATATCTTGTGGAAAGGACGAAACACCGACGGTACATGCGCATGAGTCGTTTTAGAGCTAGAAATAGCAAGTTAA
NonTargetingControlGuideForHuman_0151	ATATCTTGTGGAAAGGACGAAACACCGTGACGCGATAGAGTTGGCTTGTTTTAGAGCTAGAAATAGCAAGTTAA
NonTargetingControlGuideForHuman_0152	ATATCTTGTGGAAAGGACGAAACACCGTTCACCGTCCACGTGCGCATGTTTTAGAGCTAGAAATAGCAAGTTAA
NonTargetingControlGuideForHuman_0153	ATATCTTGTGGAAAGGACGAAACACCGTTCTTCGGCCTACACCCGGTGTTTTAGAGCTAGAAATAGCAAGTTAA
NonTargetingControlGuideForHuman_0154	ATATCTTGTGGAAAGGACGAAACACCGGGAATTACGACTAACCGATTGTTTTAGAGCTAGAAATAGCAAGTTAA
NonTargetingControlGuideForHuman_0155	ATATCTTGTGGAAAGGACGAAACACCGTGCGGGGAGCTCTCTTAATGGTTTTAGAGCTAGAAATAGCAAGTTAA
NonTargetingControlGuideForHuman_0156	ATATCTTGTGGAAAGGACGAAACACCGTAGAGATATCCGATCGTGGTGTTTTAGAGCTAGAAATAGCAAGTTAA
NonTargetingControlGuideForHuman_0157	ATATCTTGTGGAAAGGACGAAACACCGGGGTGCCCACTAATAGCCGCGTTTTAGAGCTAGAAATAGCAAGTTAA
NonTargetingControlGuideForHuman_0158	ATATCTTGTGGAAAGGACGAAACACCGTGCAGTCGCGCTGAGCGTCAGTTTTAGAGCTAGAAATAGCAAGTTAA
NonTargetingControlGuideForHuman_0159	ATATCTTGTGGAAAGGACGAAACACCGGGATTGAATGGCTAACGCGGGTTTTAGAGCTAGAAATAGCAAGTTAA
NonTargetingControlGuideForHuman_0160	ATATCTTGTGGAAAGGACGAAACACCGGCGGTTCCGGGAGCACATTTGTTTTAGAGCTAGAAATAGCAAGTTAA
NonTargetingControlGuideForHuman_0161	ATATCTTGTGGAAAGGACGAAACACCGGAAGACGTGCTGGCGTCACCGTTTTAGAGCTAGAAATAGCAAGTTAA
NonTargetingControlGuideForHuman_0162	ATATCTTGTGGAAAGGACGAAACACCGGGCGCATTAAAGTCGAGAGCGTTTTAGAGCTAGAAATAGCAAGTTAA
NonTargetingControlGuideForHuman_0163	ATATCTTGTGGAAAGGACGAAACACCGGACGTAGCCTTCCGAAATATGTTTTAGAGCTAGAAATAGCAAGTTAA
NonTargetingControlGuideForHuman_0164	ATATCTTGTGGAAAGGACGAAACACCGGGTTCGAGACCTACTTAAGTGTTTTAGAGCTAGAAATAGCAAGTTAA
NonTargetingControlGuideForHuman_0165	ATATCTTGTGGAAAGGACGAAACACCGTGAAGTGGGGCGTCGGACACGTTTTAGAGCTAGAAATAGCAAGTTAA
NonTargetingControlGuideForHuman_0166	ATATCTTGTGGAAAGGACGAAACACCGCTATATTGTCGCGCAGTGGAGTTTTAGAGCTAGAAATAGCAAGTTAA
NonTargetingControlGuideForHuman_0167	ATATCTTGTGGAAAGGACGAAACACCGCGGCTTTGTTGCCCGTAAGCGTTTTAGAGCTAGAAATAGCAAGTTAA
NonTargetingControlGuideForHuman_0168	ATATCTTGTGGAAAGGACGAAACACCGTCCCGGTTGGTGAACGATACGTTTTAGAGCTAGAAATAGCAAGTTAA
NonTargetingControlGuideForHuman_0169	ATATCTTGTGGAAAGGACGAAACACCGTTAACTCGAACGCTCGAAAGGTTTTAGAGCTAGAAATAGCAAGTTAA
NonTargetingControlGuideForHuman_0170	ATATCTTGTGGAAAGGACGAAACACCGGGACTATCCACCGTTTACTCGTTTTAGAGCTAGAAATAGCAAGTTAA
NonTargetingControlGuideForHuman_0171	ATATCTTGTGGAAAGGACGAAACACCGCAGTAGCGATCGAATGTCAAGTTTTAGAGCTAGAAATAGCAAGTTAA
NonTargetingControlGuideForHuman_0172	ATATCTTGTGGAAAGGACGAAACACCGTAGGCGCCCGTAGCATTGGAGTTTTAGAGCTAGAAATAGCAAGTTAA
NonTargetingControlGuideForHuman_0173	ATATCTTGTGGAAAGGACGAAACACCGGCGGCGTCTGGGAATCGTTCGTTTTAGAGCTAGAAATAGCAAGTTAA
NonTargetingControlGuideForHuman_0174	ATATCTTGTGGAAAGGACGAAACACCGCAGTGTCCGAGCGATATTTTGTTTTAGAGCTAGAAATAGCAAGTTAA
NonTargetingControlGuideForHuman_0175	ATATCTTGTGGAAAGGACGAAACACCGTTCAATCACCTCACGGTAAGGTTTTAGAGCTAGAAATAGCAAGTTAA
NonTargetingControlGuideForHuman_0176	ATATCTTGTGGAAAGGACGAAACACCGCGGTTTACATCTGCCCATCGGTTTTAGAGCTAGAAATAGCAAGTTAA
NonTargetingControlGuideForHuman_0177	ATATCTTGTGGAAAGGACGAAACACCGGGGCGTGTATGTTCGTATTGGTTTTAGAGCTAGAAATAGCAAGTTAA
NonTargetingControlGuideForHuman_0178	ATATCTTGTGGAAAGGACGAAACACCGGCGGCGTCATCCACGCGTGCGTTTTAGAGCTAGAAATAGCAAGTTAA
NonTargetingControlGuideForHuman_0179	ATATCTTGTGGAAAGGACGAAACACCGGGGTATAGACGCGATCCTCAGTTTTAGAGCTAGAAATAGCAAGTTAA
NonTargetingControlGuideForHuman_0180	ATATCTTGTGGAAAGGACGAAACACCGACAGCGCTCTCGTGTACTATGTTTTAGAGCTAGAAATAGCAAGTTAA
NonTargetingControlGuideForHuman_0181	ATATCTTGTGGAAAGGACGAAACACCGACTAGCCTGTTCGCGAGTAGGTTTTAGAGCTAGAAATAGCAAGTTAA
NonTargetingControlGuideForHuman_0182	ATATCTTGTGGAAAGGACGAAACACCGGACCGCGTGAGATAACGTCAGTTTTAGAGCTAGAAATAGCAAGTTAA
NonTargetingControlGuideForHuman_0183	ATATCTTGTGGAAAGGACGAAACACCGCGCGTGCATCTGCCGAAGGCGTTTTAGAGCTAGAAATAGCAAGTTAA
NonTargetingControlGuideForHuman_0184	ATATCTTGTGGAAAGGACGAAACACCGAAAACATCGACCGAAAGCGTGTTTTAGAGCTAGAAATAGCAAGTTAA
NonTargetingControlGuideForHuman_0185	ATATCTTGTGGAAAGGACGAAACACCGACACCGAAGCACCTGTACGTGTTTTAGAGCTAGAAATAGCAAGTTAA
NonTargetingControlGuideForHuman_0186	ATATCTTGTGGAAAGGACGAAACACCGGGGTCGAGGACTAATAGATTGTTTTAGAGCTAGAAATAGCAAGTTAA
NonTargetingControlGuideForHuman_0187	ATATCTTGTGGAAAGGACGAAACACCGACGCCTCCTCAAATTAGCTCGTTTTAGAGCTAGAAATAGCAAGTTAA
NonTargetingControlGuideForHuman_0188	ATATCTTGTGGAAAGGACGAAACACCGCCTACGCGGTAGGGAACTTTGTTTTAGAGCTAGAAATAGCAAGTTAA
NonTargetingControlGuideForHuman_0189	ATATCTTGTGGAAAGGACGAAACACCGAAGCACTAGTCCGTATGATGGTTTTAGAGCTAGAAATAGCAAGTTAA
NonTargetingControlGuideForHuman_0190	ATATCTTGTGGAAAGGACGAAACACCGAGGCGCCAACATTGACCGTAGTTTTAGAGCTAGAAATAGCAAGTTAA
NonTargetingControlGuideForHuman_0191	ATATCTTGTGGAAAGGACGAAACACCGTAATCATGCACATTCGGGACGTTTTAGAGCTAGAAATAGCAAGTTAA
NonTargetingControlGuideForHuman_0192	ATATCTTGTGGAAAGGACGAAACACCGCGTCGGGTAGCTATTTCTTTGTTTTAGAGCTAGAAATAGCAAGTTAA
NonTargetingControlGuideForHuman_0193	ATATCTTGTGGAAAGGACGAAACACCGGTGCGACGAATTGTCCTGAGGTTTTAGAGCTAGAAATAGCAAGTTAA
NonTargetingControlGuideForHuman_0194	ATATCTTGTGGAAAGGACGAAACACCGCTTCCGTTATTCGGAAGTGAGTTTTAGAGCTAGAAATAGCAAGTTAA
NonTargetingControlGuideForHuman_0195	ATATCTTGTGGAAAGGACGAAACACCGTACTGGAGTTTGCGACTCGGGTTTTAGAGCTAGAAATAGCAAGTTAA
NonTargetingControlGuideForHuman_0196	ATATCTTGTGGAAAGGACGAAACACCGATCCAGATCACCACGCGTCAGTTTTAGAGCTAGAAATAGCAAGTTAA
NonTargetingControlGuideForHuman_0197	ATATCTTGTGGAAAGGACGAAACACCGCGTTAAGACTAGCTCGGTTTGTTTTAGAGCTAGAAATAGCAAGTTAA
NonTargetingControlGuideForHuman_0198	ATATCTTGTGGAAAGGACGAAACACCGATACGGCCGAAGCCCCTTCAGTTTTAGAGCTAGAAATAGCAAGTTAA
NonTargetingControlGuideForHuman_0199	ATATCTTGTGGAAAGGACGAAACACCGAACATCTCGTTAGGGGTATCGTTTTAGAGCTAGAAATAGCAAGTTAA
NonTargetingControlGuideForHuman_0200	ATATCTTGTGGAAAGGACGAAACACCGGTCAGGTAATAGTCGGACTCGTTTTAGAGCTAGAAATAGCAAGTTAA
NonTargetingControlGuideForHuman_0201	ATATCTTGTGGAAAGGACGAAACACCGTTCGAGGTCCGGACAGGTCGGTTTTAGAGCTAGAAATAGCAAGTTAA
NonTargetingControlGuideForHuman_0202	ATATCTTGTGGAAAGGACGAAACACCGTGAGCATTCGTAGCCCAGCAGTTTTAGAGCTAGAAATAGCAAGTTAA
NonTargetingControlGuideForHuman_0203	ATATCTTGTGGAAAGGACGAAACACCGTAAGGCGACCTGCGCTTGTGGTTTTAGAGCTAGAAATAGCAAGTTAA
NonTargetingControlGuideForHuman_0204	ATATCTTGTGGAAAGGACGAAACACCGAGCTGCGCGCTACTGGATCAGTTTTAGAGCTAGAAATAGCAAGTTAA
NonTargetingControlGuideForHuman_0205	ATATCTTGTGGAAAGGACGAAACACCGGCAAAAACCCAACGCTATTCGTTTTAGAGCTAGAAATAGCAAGTTAA
NonTargetingControlGuideForHuman_0206	ATATCTTGTGGAAAGGACGAAACACCGGCCGCCGATTTCATAAGTAAGTTTTAGAGCTAGAAATAGCAAGTTAA
NonTargetingControlGuideForHuman_0207	ATATCTTGTGGAAAGGACGAAACACCGGTTCCGTGAGGGTTACTTCAGTTTTAGAGCTAGAAATAGCAAGTTAA
NonTargetingControlGuideForHuman_0208	ATATCTTGTGGAAAGGACGAAACACCGCGGGGAATTGCACGGCGGAAGTTTTAGAGCTAGAAATAGCAAGTTAA
NonTargetingControlGuideForHuman_0209	ATATCTTGTGGAAAGGACGAAACACCGTGTCTTTAAACACGCCATCGGTTTTAGAGCTAGAAATAGCAAGTTAA
NonTargetingControlGuideForHuman_0210	ATATCTTGTGGAAAGGACGAAACACCGACAAAATGCCGTGCGTCAATGTTTTAGAGCTAGAAATAGCAAGTTAA
NonTargetingControlGuideForHuman_0211	ATATCTTGTGGAAAGGACGAAACACCGACGCTCAGCACCCGCTATGCGTTTTAGAGCTAGAAATAGCAAGTTAA
NonTargetingControlGuideForHuman_0212	ATATCTTGTGGAAAGGACGAAACACCGCGAAACCCTCTTAAGTTAACGTTTTAGAGCTAGAAATAGCAAGTTAA
NonTargetingControlGuideForHuman_0213	ATATCTTGTGGAAAGGACGAAACACCGTAAACCCTTGGCGCCCTCACGTTTTAGAGCTAGAAATAGCAAGTTAA
NonTargetingControlGuideForHuman_0214	ATATCTTGTGGAAAGGACGAAACACCGCCATTCTCAACCGGTCCAATGTTTTAGAGCTAGAAATAGCAAGTTAA
NonTargetingControlGuideForHuman_0215	ATATCTTGTGGAAAGGACGAAACACCGGTTATTGACCCGTCGGGAGTGTTTTAGAGCTAGAAATAGCAAGTTAA
NonTargetingControlGuideForHuman_0216	ATATCTTGTGGAAAGGACGAAACACCGGGTTTCACTTCGAGACCGGCGTTTTAGAGCTAGAAATAGCAAGTTAA
NonTargetingControlGuideForHuman_0217	ATATCTTGTGGAAAGGACGAAACACCGCTTTGATAACGTGGGCGGTAGTTTTAGAGCTAGAAATAGCAAGTTAA
NonTargetingControlGuideForHuman_0218	ATATCTTGTGGAAAGGACGAAACACCGCCCCAACTTTCGCGACTCCGGTTTTAGAGCTAGAAATAGCAAGTTAA
NonTargetingControlGuideForHuman_0219	ATATCTTGTGGAAAGGACGAAACACCGCAAACAGTCTAAGGCGACGAGTTTTAGAGCTAGAAATAGCAAGTTAA
NonTargetingControlGuideForHuman_0220	ATATCTTGTGGAAAGGACGAAACACCGCGGCACACCAATGCGTTCGTGTTTTAGAGCTAGAAATAGCAAGTTAA
NonTargetingControlGuideForHuman_0221	ATATCTTGTGGAAAGGACGAAACACCGATCGATATACCGCCATAAAAGTTTTAGAGCTAGAAATAGCAAGTTAA
NonTargetingControlGuideForHuman_0222	ATATCTTGTGGAAAGGACGAAACACCGGGGACGCGAAAGAAACCAGTGTTTTAGAGCTAGAAATAGCAAGTTAA
NonTargetingControlGuideForHuman_0223	ATATCTTGTGGAAAGGACGAAACACCGAACGCGAGTCCGGTGGCTAGGTTTTAGAGCTAGAAATAGCAAGTTAA
NonTargetingControlGuideForHuman_0224	ATATCTTGTGGAAAGGACGAAACACCGTGTCATTAGCGTAACGATATGTTTTAGAGCTAGAAATAGCAAGTTAA
NonTargetingControlGuideForHuman_0225	ATATCTTGTGGAAAGGACGAAACACCGAGGGCGAGCAGCAGAGTACGGTTTTAGAGCTAGAAATAGCAAGTTAA
NonTargetingControlGuideForHuman_0226	ATATCTTGTGGAAAGGACGAAACACCGCCGTCTCCGCATCGTCTTTTGTTTTAGAGCTAGAAATAGCAAGTTAA
NonTargetingControlGuideForHuman_0227	ATATCTTGTGGAAAGGACGAAACACCGCGTGCGTGAAATCGCTAGCTGTTTTAGAGCTAGAAATAGCAAGTTAA
NonTargetingControlGuideForHuman_0228	ATATCTTGTGGAAAGGACGAAACACCGATCAGGCCTTGTCCGTGATTGTTTTAGAGCTAGAAATAGCAAGTTAA
NonTargetingControlGuideForHuman_0229	ATATCTTGTGGAAAGGACGAAACACCGCGTCCAGAAGAACGGCCCCTGTTTTAGAGCTAGAAATAGCAAGTTAA
NonTargetingControlGuideForHuman_0230	ATATCTTGTGGAAAGGACGAAACACCGAGAGCGTCTTCGTGACAAACGTTTTAGAGCTAGAAATAGCAAGTTAA
NonTargetingControlGuideForHuman_0231	ATATCTTGTGGAAAGGACGAAACACCGGATGGCGCGCAGTTGAGTCAGTTTTAGAGCTAGAAATAGCAAGTTAA
NonTargetingControlGuideForHuman_0232	ATATCTTGTGGAAAGGACGAAACACCGACGCTGACGAGTAAAAGCGGGTTTTAGAGCTAGAAATAGCAAGTTAA
NonTargetingControlGuideForHuman_0233	ATATCTTGTGGAAAGGACGAAACACCGTATCAATCGTCCGGGTCACTGTTTTAGAGCTAGAAATAGCAAGTTAA
NonTargetingControlGuideForHuman_0234	ATATCTTGTGGAAAGGACGAAACACCGTCAGATTCCGCAAGGGTCCAGTTTTAGAGCTAGAAATAGCAAGTTAA
NonTargetingControlGuideForHuman_0235	ATATCTTGTGGAAAGGACGAAACACCGGCGATCGGAGTGCCACGATAGTTTTAGAGCTAGAAATAGCAAGTTAA
NonTargetingControlGuideForHuman_0236	ATATCTTGTGGAAAGGACGAAACACCGATATAAACTGTCGCGGTAAAGTTTTAGAGCTAGAAATAGCAAGTTAA
NonTargetingControlGuideForHuman_0237	ATATCTTGTGGAAAGGACGAAACACCGGTTACCTGCTACGAAAACGAGTTTTAGAGCTAGAAATAGCAAGTTAA
NonTargetingControlGuideForHuman_0238	ATATCTTGTGGAAAGGACGAAACACCGGAAGCGATCCGAGAGTGTATGTTTTAGAGCTAGAAATAGCAAGTTAA
NonTargetingControlGuideForHuman_0239	ATATCTTGTGGAAAGGACGAAACACCGATGACATTGCGCGTCTACGGGTTTTAGAGCTAGAAATAGCAAGTTAA
NonTargetingControlGuideForHuman_0240	ATATCTTGTGGAAAGGACGAAACACCGATACCAGATGCGTCCGCTTGGTTTTAGAGCTAGAAATAGCAAGTTAA
NonTargetingControlGuideForHuman_0241	ATATCTTGTGGAAAGGACGAAACACCGAACGTGCTGACGATGCGGGCGTTTTAGAGCTAGAAATAGCAAGTTAA
NonTargetingControlGuideForHuman_0242	ATATCTTGTGGAAAGGACGAAACACCGCGGCACCTGTTAGGCTATTCGTTTTAGAGCTAGAAATAGCAAGTTAA
NonTargetingControlGuideForHuman_0243	ATATCTTGTGGAAAGGACGAAACACCGAGGATCGTGTACCGGGGACGGTTTTAGAGCTAGAAATAGCAAGTTAA
NonTargetingControlGuideForHuman_0244	ATATCTTGTGGAAAGGACGAAACACCGCGACAACGTGCAGGTGTATCGTTTTAGAGCTAGAAATAGCAAGTTAA
NonTargetingControlGuideForHuman_0245	ATATCTTGTGGAAAGGACGAAACACCGACTCGAAATCACCTATGGTAGTTTTAGAGCTAGAAATAGCAAGTTAA
NonTargetingControlGuideForHuman_0246	ATATCTTGTGGAAAGGACGAAACACCGTCTCGTAGCCTAATGCGCCAGTTTTAGAGCTAGAAATAGCAAGTTAA
NonTargetingControlGuideForHuman_0247	ATATCTTGTGGAAAGGACGAAACACCGTTATGTGAGCACGCCATTACGTTTTAGAGCTAGAAATAGCAAGTTAA
NonTargetingControlGuideForHuman_0248	ATATCTTGTGGAAAGGACGAAACACCGCGACGGTAATGCACCTACTAGTTTTAGAGCTAGAAATAGCAAGTTAA
NonTargetingControlGuideForHuman_0249	ATATCTTGTGGAAAGGACGAAACACCGATCTGTGTGACTGCGGTCGGGTTTTAGAGCTAGAAATAGCAAGTTAA
NonTargetingControlGuideForHuman_0250	ATATCTTGTGGAAAGGACGAAACACCGTGGAAAGCGAGCACACCGTCGTTTTAGAGCTAGAAATAGCAAGTTAA
NonTargetingControlGuideForHuman_0251	ATATCTTGTGGAAAGGACGAAACACCGCAGCGCCGAAACTCTTTCCGGTTTTAGAGCTAGAAATAGCAAGTTAA
NonTargetingControlGuideForHuman_0252	ATATCTTGTGGAAAGGACGAAACACCGTGCCGTTAGCATGCGATCCCGTTTTAGAGCTAGAAATAGCAAGTTAA
NonTargetingControlGuideForHuman_0253	ATATCTTGTGGAAAGGACGAAACACCGTCGTAAACACACGACCAAGTGTTTTAGAGCTAGAAATAGCAAGTTAA
NonTargetingControlGuideForHuman_0254	ATATCTTGTGGAAAGGACGAAACACCGACTACTCCGGCAAATACTCGGTTTTAGAGCTAGAAATAGCAAGTTAA
NonTargetingControlGuideForHuman_0255	ATATCTTGTGGAAAGGACGAAACACCGGCCCTTCAATGCGTTCCGTAGTTTTAGAGCTAGAAATAGCAAGTTAA
NonTargetingControlGuideForHuman_0256	ATATCTTGTGGAAAGGACGAAACACCGCAACACCCCGCGTTATGCTAGTTTTAGAGCTAGAAATAGCAAGTTAA
NonTargetingControlGuideForHuman_0257	ATATCTTGTGGAAAGGACGAAACACCGGCTGATATATACGACAAGCCGTTTTAGAGCTAGAAATAGCAAGTTAA
NonTargetingControlGuideForHuman_0258	ATATCTTGTGGAAAGGACGAAACACCGGGTATTCCGAAGTCCTCCGCGTTTTAGAGCTAGAAATAGCAAGTTAA
NonTargetingControlGuideForHuman_0259	ATATCTTGTGGAAAGGACGAAACACCGGGTCGCCTGTGCGACATGCTGTTTTAGAGCTAGAAATAGCAAGTTAA
NonTargetingControlGuideForHuman_0260	ATATCTTGTGGAAAGGACGAAACACCGCTAATCACGACCTCACCCTAGTTTTAGAGCTAGAAATAGCAAGTTAA
NonTargetingControlGuideForHuman_0261	ATATCTTGTGGAAAGGACGAAACACCGATCGGTACCTCTTCACATATGTTTTAGAGCTAGAAATAGCAAGTTAA
NonTargetingControlGuideForHuman_0262	ATATCTTGTGGAAAGGACGAAACACCGTTGCGTCAGCGCTGCACATCGTTTTAGAGCTAGAAATAGCAAGTTAA
NonTargetingControlGuideForHuman_0263	ATATCTTGTGGAAAGGACGAAACACCGCGGTGTGCCCCCAAATATTGGTTTTAGAGCTAGAAATAGCAAGTTAA
NonTargetingControlGuideForHuman_0264	ATATCTTGTGGAAAGGACGAAACACCGCGTGCGGTAAATACGAAATAGTTTTAGAGCTAGAAATAGCAAGTTAA
NonTargetingControlGuideForHuman_0265	ATATCTTGTGGAAAGGACGAAACACCGATACGAGGCGCTTTTCTTTGGTTTTAGAGCTAGAAATAGCAAGTTAA
NonTargetingControlGuideForHuman_0266	ATATCTTGTGGAAAGGACGAAACACCGTGTGCACAAGTCGCAACGAAGTTTTAGAGCTAGAAATAGCAAGTTAA
NonTargetingControlGuideForHuman_0267	ATATCTTGTGGAAAGGACGAAACACCGCTCGGCCCACTTGCGTTATAGTTTTAGAGCTAGAAATAGCAAGTTAA
NonTargetingControlGuideForHuman_0268	ATATCTTGTGGAAAGGACGAAACACCGTATACTGCGGATCAATCTGAGTTTTAGAGCTAGAAATAGCAAGTTAA
NonTargetingControlGuideForHuman_0269	ATATCTTGTGGAAAGGACGAAACACCGAAAGCGACGTAGGCATACTTGTTTTAGAGCTAGAAATAGCAAGTTAA
NonTargetingControlGuideForHuman_0270	ATATCTTGTGGAAAGGACGAAACACCGACGATCGGTAATGGTCTGTTGTTTTAGAGCTAGAAATAGCAAGTTAA
NonTargetingControlGuideForHuman_0271	ATATCTTGTGGAAAGGACGAAACACCGGGGCCTACGATCAGAGGTGTGTTTTAGAGCTAGAAATAGCAAGTTAA
NonTargetingControlGuideForHuman_0272	ATATCTTGTGGAAAGGACGAAACACCGCGCAGTCATTCGATAGGAATGTTTTAGAGCTAGAAATAGCAAGTTAA
NonTargetingControlGuideForHuman_0273	ATATCTTGTGGAAAGGACGAAACACCGGGCGATTCGGGTGGAGGTCGGTTTTAGAGCTAGAAATAGCAAGTTAA
NonTargetingControlGuideForHuman_0274	ATATCTTGTGGAAAGGACGAAACACCGAGTTGAATGGACCTCGACTAGTTTTAGAGCTAGAAATAGCAAGTTAA
NonTargetingControlGuideForHuman_0275	ATATCTTGTGGAAAGGACGAAACACCGGAGTAATTTCGAACGTATTGGTTTTAGAGCTAGAAATAGCAAGTTAA
NonTargetingControlGuideForHuman_0276	ATATCTTGTGGAAAGGACGAAACACCGTTCCACGGTAAAATCGGTCAGTTTTAGAGCTAGAAATAGCAAGTTAA
NonTargetingControlGuideForHuman_0277	ATATCTTGTGGAAAGGACGAAACACCGACTGTTGCCGCGCCAACTGCGTTTTAGAGCTAGAAATAGCAAGTTAA
NonTargetingControlGuideForHuman_0278	ATATCTTGTGGAAAGGACGAAACACCGCCGGCAAGAAACTATACTTGGTTTTAGAGCTAGAAATAGCAAGTTAA
NonTargetingControlGuideForHuman_0279	ATATCTTGTGGAAAGGACGAAACACCGTAGTGGGAATGGTCGCGTAGGTTTTAGAGCTAGAAATAGCAAGTTAA
NonTargetingControlGuideForHuman_0280	ATATCTTGTGGAAAGGACGAAACACCGCCGCTGTCTCACTAATCTCAGTTTTAGAGCTAGAAATAGCAAGTTAA
NonTargetingControlGuideForHuman_0281	ATATCTTGTGGAAAGGACGAAACACCGTGCTACCTTCGGGACCACCAGTTTTAGAGCTAGAAATAGCAAGTTAA
NonTargetingControlGuideForHuman_0282	ATATCTTGTGGAAAGGACGAAACACCGCTTAGCTGACCGACAAGGTGGTTTTAGAGCTAGAAATAGCAAGTTAA
NonTargetingControlGuideForHuman_0283	ATATCTTGTGGAAAGGACGAAACACCGCTTAAGCTTATCAACATCCGGTTTTAGAGCTAGAAATAGCAAGTTAA
NonTargetingControlGuideForHuman_0284	ATATCTTGTGGAAAGGACGAAACACCGACGGAAAGACCTCGCTATTCGTTTTAGAGCTAGAAATAGCAAGTTAA
NonTargetingControlGuideForHuman_0285	ATATCTTGTGGAAAGGACGAAACACCGCCCTTCTGGCGGGCCAAACAGTTTTAGAGCTAGAAATAGCAAGTTAA
NonTargetingControlGuideForHuman_0286	ATATCTTGTGGAAAGGACGAAACACCGTCTGACGATTAATGCTTCTAGTTTTAGAGCTAGAAATAGCAAGTTAA
NonTargetingControlGuideForHuman_0287	ATATCTTGTGGAAAGGACGAAACACCGGCGGAATGAACACGAGGTAGGTTTTAGAGCTAGAAATAGCAAGTTAA
NonTargetingControlGuideForHuman_0288	ATATCTTGTGGAAAGGACGAAACACCGCAGACGGTTGGTAAGGACGCGTTTTAGAGCTAGAAATAGCAAGTTAA
NonTargetingControlGuideForHuman_0289	ATATCTTGTGGAAAGGACGAAACACCGGGGACTGATATATGGCGAACGTTTTAGAGCTAGAAATAGCAAGTTAA
NonTargetingControlGuideForHuman_0290	ATATCTTGTGGAAAGGACGAAACACCGAGAAGACCGAGGCGCTTCAAGTTTTAGAGCTAGAAATAGCAAGTTAA
NonTargetingControlGuideForHuman_0291	ATATCTTGTGGAAAGGACGAAACACCGCAGGTTTGCACGCATAGCTAGTTTTAGAGCTAGAAATAGCAAGTTAA
NonTargetingControlGuideForHuman_0292	ATATCTTGTGGAAAGGACGAAACACCGGGCCGTCGTATTCCCCCAAGGTTTTAGAGCTAGAAATAGCAAGTTAA
NonTargetingControlGuideForHuman_0293	ATATCTTGTGGAAAGGACGAAACACCGCTCCCATTGATCTACGATGGGTTTTAGAGCTAGAAATAGCAAGTTAA
NonTargetingControlGuideForHuman_0294	ATATCTTGTGGAAAGGACGAAACACCGTTTCGTGCCGATGTAACACAGTTTTAGAGCTAGAAATAGCAAGTTAA
NonTargetingControlGuideForHuman_0295	ATATCTTGTGGAAAGGACGAAACACCGATCACGTGATCGGATGGTTCGTTTTAGAGCTAGAAATAGCAAGTTAA
NonTargetingControlGuideForHuman_0296	ATATCTTGTGGAAAGGACGAAACACCGGCCTATCGGCATTCCCACTGGTTTTAGAGCTAGAAATAGCAAGTTAA
NonTargetingControlGuideForHuman_0297	ATATCTTGTGGAAAGGACGAAACACCGCAACGACGGGCCTAGTCTCAGTTTTAGAGCTAGAAATAGCAAGTTAA
NonTargetingControlGuideForHuman_0298	ATATCTTGTGGAAAGGACGAAACACCGATATTTCGGCAGTTGCAGCAGTTTTAGAGCTAGAAATAGCAAGTTAA
NonTargetingControlGuideForHuman_0299	ATATCTTGTGGAAAGGACGAAACACCGGATATCCCGCGAAAAAATCTGTTTTAGAGCTAGAAATAGCAAGTTAA
NonTargetingControlGuideForHuman_0300	ATATCTTGTGGAAAGGACGAAACACCGTCACTTGTCTATACGGGGTAGTTTTAGAGCTAGAAATAGCAAGTTAA
NonTargetingControlGuideForHuman_0301	ATATCTTGTGGAAAGGACGAAACACCGATGTTATTACAGACGCGTGTGTTTTAGAGCTAGAAATAGCAAGTTAA
NonTargetingControlGuideForHuman_0302	ATATCTTGTGGAAAGGACGAAACACCGTGGGAATTCCTCGGCCGATTGTTTTAGAGCTAGAAATAGCAAGTTAA
NonTargetingControlGuideForHuman_0303	ATATCTTGTGGAAAGGACGAAACACCGCGCCTCTCACGTGTAGGCTTGTTTTAGAGCTAGAAATAGCAAGTTAA
NonTargetingControlGuideForHuman_0304	ATATCTTGTGGAAAGGACGAAACACCGGGGCGCTAAGATATATGCCCGTTTTAGAGCTAGAAATAGCAAGTTAA
NonTargetingControlGuideForHuman_0305	ATATCTTGTGGAAAGGACGAAACACCGCGTCATATACACAAACGCCCGTTTTAGAGCTAGAAATAGCAAGTTAA
NonTargetingControlGuideForHuman_0306	ATATCTTGTGGAAAGGACGAAACACCGCGTTGGGCATAGCGAACACTGTTTTAGAGCTAGAAATAGCAAGTTAA
NonTargetingControlGuideForHuman_0307	ATATCTTGTGGAAAGGACGAAACACCGGCGGGGCGGTGACTTTCAAGGTTTTAGAGCTAGAAATAGCAAGTTAA
NonTargetingControlGuideForHuman_0308	ATATCTTGTGGAAAGGACGAAACACCGAAGGGCGTGCCCTGCGTTGTGTTTTAGAGCTAGAAATAGCAAGTTAA
NonTargetingControlGuideForHuman_0309	ATATCTTGTGGAAAGGACGAAACACCGGCGTTCCCCCACTGACGGGGGTTTTAGAGCTAGAAATAGCAAGTTAA
NonTargetingControlGuideForHuman_0310	ATATCTTGTGGAAAGGACGAAACACCGGATCCAGGAGTGATCGAGTAGTTTTAGAGCTAGAAATAGCAAGTTAA
NonTargetingControlGuideForHuman_0311	ATATCTTGTGGAAAGGACGAAACACCGAGCATTTGCGCGGCAACTGTGTTTTAGAGCTAGAAATAGCAAGTTAA
NonTargetingControlGuideForHuman_0312	ATATCTTGTGGAAAGGACGAAACACCGTTGTCCCTGAGAAAACGCGGGTTTTAGAGCTAGAAATAGCAAGTTAA
NonTargetingControlGuideForHuman_0313	ATATCTTGTGGAAAGGACGAAACACCGGTCCTCATCCGGTCAGGCTGGTTTTAGAGCTAGAAATAGCAAGTTAA
NonTargetingControlGuideForHuman_0314	ATATCTTGTGGAAAGGACGAAACACCGTATAGCTGTTTCGAAGGCGCGTTTTAGAGCTAGAAATAGCAAGTTAA
NonTargetingControlGuideForHuman_0315	ATATCTTGTGGAAAGGACGAAACACCGCGTGGTAGGGGTTTCCTCAAGTTTTAGAGCTAGAAATAGCAAGTTAA
NonTargetingControlGuideForHuman_0316	ATATCTTGTGGAAAGGACGAAACACCGCCATCACCGATCGTGAGCCTGTTTTAGAGCTAGAAATAGCAAGTTAA
NonTargetingControlGuideForHuman_0317	ATATCTTGTGGAAAGGACGAAACACCGTGAATCGTAACCTCGCCATTGTTTTAGAGCTAGAAATAGCAAGTTAA
NonTargetingControlGuideForHuman_0318	ATATCTTGTGGAAAGGACGAAACACCGAAGAAGGGCCGTACCCGAAAGTTTTAGAGCTAGAAATAGCAAGTTAA
NonTargetingControlGuideForHuman_0319	ATATCTTGTGGAAAGGACGAAACACCGCGTGTTTGGAATTTGCCGCGGTTTTAGAGCTAGAAATAGCAAGTTAA
NonTargetingControlGuideForHuman_0320	ATATCTTGTGGAAAGGACGAAACACCGCAAGTGAGCATAAGCGATGTGTTTTAGAGCTAGAAATAGCAAGTTAA
NonTargetingControlGuideForHuman_0321	ATATCTTGTGGAAAGGACGAAACACCGAGGACTAGTGTCGCACTCAGGTTTTAGAGCTAGAAATAGCAAGTTAA
NonTargetingControlGuideForHuman_0322	ATATCTTGTGGAAAGGACGAAACACCGGGCACTCCGAAAGACCTTATGTTTTAGAGCTAGAAATAGCAAGTTAA
NonTargetingControlGuideForHuman_0323	ATATCTTGTGGAAAGGACGAAACACCGCCCAGGTGTATAATGAAACGGTTTTAGAGCTAGAAATAGCAAGTTAA
NonTargetingControlGuideForHuman_0324	ATATCTTGTGGAAAGGACGAAACACCGGACCGCAAAGTGGTCCGAAGGTTTTAGAGCTAGAAATAGCAAGTTAA
NonTargetingControlGuideForHuman_0325	ATATCTTGTGGAAAGGACGAAACACCGGTTGCGAGTTACTATTGGTTGTTTTAGAGCTAGAAATAGCAAGTTAA
NonTargetingControlGuideForHuman_0326	ATATCTTGTGGAAAGGACGAAACACCGTCTAAAGCCGTCCTGATGTTGTTTTAGAGCTAGAAATAGCAAGTTAA
NonTargetingControlGuideForHuman_0327	ATATCTTGTGGAAAGGACGAAACACCGGCCGTGGTATCAAGTCGGTAGTTTTAGAGCTAGAAATAGCAAGTTAA
NonTargetingControlGuideForHuman_0328	ATATCTTGTGGAAAGGACGAAACACCGCGCAATCCCTTAGGATAGCCGTTTTAGAGCTAGAAATAGCAAGTTAA
NonTargetingControlGuideForHuman_0329	ATATCTTGTGGAAAGGACGAAACACCGATAGGCACCTTAAGGGTCTCGTTTTAGAGCTAGAAATAGCAAGTTAA
NonTargetingControlGuideForHuman_0330	ATATCTTGTGGAAAGGACGAAACACCGTTTGGGTTTATCCGCCCCCAGTTTTAGAGCTAGAAATAGCAAGTTAA
NonTargetingControlGuideForHuman_0331	ATATCTTGTGGAAAGGACGAAACACCGCTAGAGGGGTATAGCAACAAGTTTTAGAGCTAGAAATAGCAAGTTAA
NonTargetingControlGuideForHuman_0332	ATATCTTGTGGAAAGGACGAAACACCGCTCGGGACTAACGTGAGAGCGTTTTAGAGCTAGAAATAGCAAGTTAA
NonTargetingControlGuideForHuman_0333	ATATCTTGTGGAAAGGACGAAACACCGCCCCGTAGCTCATTAGTCTGGTTTTAGAGCTAGAAATAGCAAGTTAA
NonTargetingControlGuideForHuman_0334	ATATCTTGTGGAAAGGACGAAACACCGGAAAACACGATGACGTCTCTGTTTTAGAGCTAGAAATAGCAAGTTAA
NonTargetingControlGuideForHuman_0335	ATATCTTGTGGAAAGGACGAAACACCGGACGCCCTAATGCCCATCGTGTTTTAGAGCTAGAAATAGCAAGTTAA
NonTargetingControlGuideForHuman_0336	ATATCTTGTGGAAAGGACGAAACACCGGGATATTGAGTAAACCCGATGTTTTAGAGCTAGAAATAGCAAGTTAA
NonTargetingControlGuideForHuman_0337	ATATCTTGTGGAAAGGACGAAACACCGTGACTCGGGCAATATCGGTTGTTTTAGAGCTAGAAATAGCAAGTTAA
NonTargetingControlGuideForHuman_0338	ATATCTTGTGGAAAGGACGAAACACCGGATCTAGTCCTCTAATCGATGTTTTAGAGCTAGAAATAGCAAGTTAA
NonTargetingControlGuideForHuman_0339	ATATCTTGTGGAAAGGACGAAACACCGCATAAGGTTAACTGCGTGGAGTTTTAGAGCTAGAAATAGCAAGTTAA
NonTargetingControlGuideForHuman_0340	ATATCTTGTGGAAAGGACGAAACACCGGGTACCTGAACAACGGCACCGTTTTAGAGCTAGAAATAGCAAGTTAA
NonTargetingControlGuideForHuman_0341	ATATCTTGTGGAAAGGACGAAACACCGTGGCGGCCCAAACTTAACACGTTTTAGAGCTAGAAATAGCAAGTTAA
NonTargetingControlGuideForHuman_0342	ATATCTTGTGGAAAGGACGAAACACCGGGGCGGTCAGGTCGCTCCGAGTTTTAGAGCTAGAAATAGCAAGTTAA
NonTargetingControlGuideForHuman_0343	ATATCTTGTGGAAAGGACGAAACACCGTCCGGAGGCTCAAACCAAGTGTTTTAGAGCTAGAAATAGCAAGTTAA
NonTargetingControlGuideForHuman_0344	ATATCTTGTGGAAAGGACGAAACACCGGCTTGCTATATGGGTGCGAGGTTTTAGAGCTAGAAATAGCAAGTTAA
NonTargetingControlGuideForHuman_0345	ATATCTTGTGGAAAGGACGAAACACCGTCGGCTACGGCGTGGAGAAGGTTTTAGAGCTAGAAATAGCAAGTTAA
NonTargetingControlGuideForHuman_0346	ATATCTTGTGGAAAGGACGAAACACCGCCCGTGGCGTGCGCACCTGTGTTTTAGAGCTAGAAATAGCAAGTTAA
NonTargetingControlGuideForHuman_0347	ATATCTTGTGGAAAGGACGAAACACCGGGCTGGTTGACGACTCCTGAGTTTTAGAGCTAGAAATAGCAAGTTAA
NonTargetingControlGuideForHuman_0348	ATATCTTGTGGAAAGGACGAAACACCGGGTGCGGTCTGCTTGTAGATGTTTTAGAGCTAGAAATAGCAAGTTAA
NonTargetingControlGuideForHuman_0349	ATATCTTGTGGAAAGGACGAAACACCGTGCCTATGACCTAGGTACCAGTTTTAGAGCTAGAAATAGCAAGTTAA
NonTargetingControlGuideForHuman_0350	ATATCTTGTGGAAAGGACGAAACACCGGACAGATCACGTATCAGGGCGTTTTAGAGCTAGAAATAGCAAGTTAA
NonTargetingControlGuideForHuman_0351	ATATCTTGTGGAAAGGACGAAACACCGGAGGTATGTCATCGCCATGAGTTTTAGAGCTAGAAATAGCAAGTTAA
NonTargetingControlGuideForHuman_0352	ATATCTTGTGGAAAGGACGAAACACCGGCCATTCTAGTCCCGGCATAGTTTTAGAGCTAGAAATAGCAAGTTAA
NonTargetingControlGuideForHuman_0353	ATATCTTGTGGAAAGGACGAAACACCGTGAATCGAATACAAACGATGGTTTTAGAGCTAGAAATAGCAAGTTAA
NonTargetingControlGuideForHuman_0354	ATATCTTGTGGAAAGGACGAAACACCGGTTACGTACCCTCCAACTTCGTTTTAGAGCTAGAAATAGCAAGTTAA
NonTargetingControlGuideForHuman_0355	ATATCTTGTGGAAAGGACGAAACACCGCCAATGATAAGCCCGAACGGGTTTTAGAGCTAGAAATAGCAAGTTAA
NonTargetingControlGuideForHuman_0356	ATATCTTGTGGAAAGGACGAAACACCGAGCGATTCACGTATTAGATGGTTTTAGAGCTAGAAATAGCAAGTTAA
NonTargetingControlGuideForHuman_0357	ATATCTTGTGGAAAGGACGAAACACCGGCCAACAAGAATCGGATCCCGTTTTAGAGCTAGAAATAGCAAGTTAA
NonTargetingControlGuideForHuman_0358	ATATCTTGTGGAAAGGACGAAACACCGACTTACGGCACTCGCATGCCGTTTTAGAGCTAGAAATAGCAAGTTAA
NonTargetingControlGuideForHuman_0359	ATATCTTGTGGAAAGGACGAAACACCGGATATGGCTCGAGTAATCTTGTTTTAGAGCTAGAAATAGCAAGTTAA
NonTargetingControlGuideForHuman_0360	ATATCTTGTGGAAAGGACGAAACACCGGTATCCCATATCGGCACAGGGTTTTAGAGCTAGAAATAGCAAGTTAA
NonTargetingControlGuideForHuman_0361	ATATCTTGTGGAAAGGACGAAACACCGATGCTGCAGCTTTACGATCAGTTTTAGAGCTAGAAATAGCAAGTTAA
NonTargetingControlGuideForHuman_0362	ATATCTTGTGGAAAGGACGAAACACCGGAGTGATGCTTAGACTCCGTGTTTTAGAGCTAGAAATAGCAAGTTAA
NonTargetingControlGuideForHuman_0363	ATATCTTGTGGAAAGGACGAAACACCGACATACCCCCCTGGTTCAGAGTTTTAGAGCTAGAAATAGCAAGTTAA
NonTargetingControlGuideForHuman_0364	ATATCTTGTGGAAAGGACGAAACACCGGCCCCTTATGATTGTTATAGGTTTTAGAGCTAGAAATAGCAAGTTAA
NonTargetingControlGuideForHuman_0365	ATATCTTGTGGAAAGGACGAAACACCGAGGTCGGCCGAACATACGGTGTTTTAGAGCTAGAAATAGCAAGTTAA
NonTargetingControlGuideForHuman_0366	ATATCTTGTGGAAAGGACGAAACACCGATTGCGCAATCCTTAGGATAGTTTTAGAGCTAGAAATAGCAAGTTAA
NonTargetingControlGuideForHuman_0367	ATATCTTGTGGAAAGGACGAAACACCGGAAGCGGGACCGTGTCTCACGTTTTAGAGCTAGAAATAGCAAGTTAA
NonTargetingControlGuideForHuman_0368	ATATCTTGTGGAAAGGACGAAACACCGGTGTATGATGCTTCGACTTAGTTTTAGAGCTAGAAATAGCAAGTTAA
NonTargetingControlGuideForHuman_0369	ATATCTTGTGGAAAGGACGAAACACCGCCTACTCCCGTGTGTTATCCGTTTTAGAGCTAGAAATAGCAAGTTAA
NonTargetingControlGuideForHuman_0370	ATATCTTGTGGAAAGGACGAAACACCGACAGCCCTCACGAGCCCGAAGTTTTAGAGCTAGAAATAGCAAGTTAA
NonTargetingControlGuideForHuman_0371	ATATCTTGTGGAAAGGACGAAACACCGGCTGTTGTAACGGTAGATATGTTTTAGAGCTAGAAATAGCAAGTTAA
NonTargetingControlGuideForHuman_0372	ATATCTTGTGGAAAGGACGAAACACCGTACGAAACATCATGGGTTCCGTTTTAGAGCTAGAAATAGCAAGTTAA
NonTargetingControlGuideForHuman_0373	ATATCTTGTGGAAAGGACGAAACACCGCGCACGACCATTGCTGCTGCGTTTTAGAGCTAGAAATAGCAAGTTAA
NonTargetingControlGuideForHuman_0374	ATATCTTGTGGAAAGGACGAAACACCGCATTGCACGCCACAGCATTGGTTTTAGAGCTAGAAATAGCAAGTTAA
NonTargetingControlGuideForHuman_0375	ATATCTTGTGGAAAGGACGAAACACCGCGATGCCCGTCTATGGCCCGGTTTTAGAGCTAGAAATAGCAAGTTAA
NonTargetingControlGuideForHuman_0376	ATATCTTGTGGAAAGGACGAAACACCGCCAGCAATACCCCGGTATGGGTTTTAGAGCTAGAAATAGCAAGTTAA
NonTargetingControlGuideForHuman_0377	ATATCTTGTGGAAAGGACGAAACACCGTCGAGATGCGCAGCAGATGAGTTTTAGAGCTAGAAATAGCAAGTTAA
NonTargetingControlGuideForHuman_0378	ATATCTTGTGGAAAGGACGAAACACCGACGGGGTGAAACCATGTCGTGTTTTAGAGCTAGAAATAGCAAGTTAA
NonTargetingControlGuideForHuman_0379	ATATCTTGTGGAAAGGACGAAACACCGCCTTGGCGAGACGGAGGTACGTTTTAGAGCTAGAAATAGCAAGTTAA
NonTargetingControlGuideForHuman_0380	ATATCTTGTGGAAAGGACGAAACACCGCCATAGCTCTAGCGATAAACGTTTTAGAGCTAGAAATAGCAAGTTAA
NonTargetingControlGuideForHuman_0381	ATATCTTGTGGAAAGGACGAAACACCGAGCTAGCGATGGCTCTAAGTGTTTTAGAGCTAGAAATAGCAAGTTAA
NonTargetingControlGuideForHuman_0382	ATATCTTGTGGAAAGGACGAAACACCGCGGGTCTCCAAAGATCGCTTGTTTTAGAGCTAGAAATAGCAAGTTAA
NonTargetingControlGuideForHuman_0383	ATATCTTGTGGAAAGGACGAAACACCGGGTCCGCGCACAAGAGCAGGGTTTTAGAGCTAGAAATAGCAAGTTAA
NonTargetingControlGuideForHuman_0384	ATATCTTGTGGAAAGGACGAAACACCGCAACCGGCGGGCCCCTACAAGTTTTAGAGCTAGAAATAGCAAGTTAA
NonTargetingControlGuideForHuman_0385	ATATCTTGTGGAAAGGACGAAACACCGTCCTCGATAGCTGGAATCCAGTTTTAGAGCTAGAAATAGCAAGTTAA
NonTargetingControlGuideForHuman_0386	ATATCTTGTGGAAAGGACGAAACACCGTACGGATCACCAAATCTTAGGTTTTAGAGCTAGAAATAGCAAGTTAA
NonTargetingControlGuideForHuman_0387	ATATCTTGTGGAAAGGACGAAACACCGCTCGCACCATTGAGGGTAGTGTTTTAGAGCTAGAAATAGCAAGTTAA
NonTargetingControlGuideForHuman_0388	ATATCTTGTGGAAAGGACGAAACACCGTCGGGGACCACCCACGATCCGTTTTAGAGCTAGAAATAGCAAGTTAA
NonTargetingControlGuideForHuman_0389	ATATCTTGTGGAAAGGACGAAACACCGCCTGCGGTGCACGGCTAGCCGTTTTAGAGCTAGAAATAGCAAGTTAA
NonTargetingControlGuideForHuman_0390	ATATCTTGTGGAAAGGACGAAACACCGACCGCTCATATAGGTAAAAAGTTTTAGAGCTAGAAATAGCAAGTTAA
NonTargetingControlGuideForHuman_0391	ATATCTTGTGGAAAGGACGAAACACCGAGTATTGTGGTGTCGTCAACGTTTTAGAGCTAGAAATAGCAAGTTAA
NonTargetingControlGuideForHuman_0392	ATATCTTGTGGAAAGGACGAAACACCGTGACGCTCCACGTCCGGACCGTTTTAGAGCTAGAAATAGCAAGTTAA
NonTargetingControlGuideForHuman_0393	ATATCTTGTGGAAAGGACGAAACACCGGCTCGCAAGTATTTAAGGACGTTTTAGAGCTAGAAATAGCAAGTTAA
NonTargetingControlGuideForHuman_0394	ATATCTTGTGGAAAGGACGAAACACCGGCCAGGGTTCTTGGTCCCGAGTTTTAGAGCTAGAAATAGCAAGTTAA
NonTargetingControlGuideForHuman_0395	ATATCTTGTGGAAAGGACGAAACACCGGTCGCTGCGCCAGTGAGAACGTTTTAGAGCTAGAAATAGCAAGTTAA
NonTargetingControlGuideForHuman_0396	ATATCTTGTGGAAAGGACGAAACACCGCCCGCTAACAGCCTAGATCAGTTTTAGAGCTAGAAATAGCAAGTTAA
NonTargetingControlGuideForHuman_0397	ATATCTTGTGGAAAGGACGAAACACCGTTGTACGGTACTGGCTTTGTGTTTTAGAGCTAGAAATAGCAAGTTAA
NonTargetingControlGuideForHuman_0398	ATATCTTGTGGAAAGGACGAAACACCGCAGGCTGCGCTTCGCAAGCTGTTTTAGAGCTAGAAATAGCAAGTTAA
NonTargetingControlGuideForHuman_0399	ATATCTTGTGGAAAGGACGAAACACCGGCCTAGTCTCGGTAAGAGTGGTTTTAGAGCTAGAAATAGCAAGTTAA
NonTargetingControlGuideForHuman_0400	ATATCTTGTGGAAAGGACGAAACACCGGGACGCACCATTCCGGGTGAGTTTTAGAGCTAGAAATAGCAAGTTAA
NonTargetingControlGuideForHuman_0401	ATATCTTGTGGAAAGGACGAAACACCGGATTGTGGTCGCTCAAAACCGTTTTAGAGCTAGAAATAGCAAGTTAA
NonTargetingControlGuideForHuman_0402	ATATCTTGTGGAAAGGACGAAACACCGCTATAACCGAATCAAAGGGTGTTTTAGAGCTAGAAATAGCAAGTTAA
NonTargetingControlGuideForHuman_0403	ATATCTTGTGGAAAGGACGAAACACCGAAATTGGCTTTCGTTCGTGCGTTTTAGAGCTAGAAATAGCAAGTTAA
NonTargetingControlGuideForHuman_0404	ATATCTTGTGGAAAGGACGAAACACCGTCACCTCCGAACGAACACCTGTTTTAGAGCTAGAAATAGCAAGTTAA
NonTargetingControlGuideForHuman_0405	ATATCTTGTGGAAAGGACGAAACACCGGGAGATGCGGCCTTCTCAAAGTTTTAGAGCTAGAAATAGCAAGTTAA
NonTargetingControlGuideForHuman_0406	ATATCTTGTGGAAAGGACGAAACACCGCTTAGGATTCCGAGGTATCTGTTTTAGAGCTAGAAATAGCAAGTTAA
NonTargetingControlGuideForHuman_0407	ATATCTTGTGGAAAGGACGAAACACCGGAACTGGCAAACAGGCGTGGGTTTTAGAGCTAGAAATAGCAAGTTAA
NonTargetingControlGuideForHuman_0408	ATATCTTGTGGAAAGGACGAAACACCGCCTGTCGCTATCGTTAGAGAGTTTTAGAGCTAGAAATAGCAAGTTAA
NonTargetingControlGuideForHuman_0409	ATATCTTGTGGAAAGGACGAAACACCGATAGCAGGACGAGGTTCCTTGTTTTAGAGCTAGAAATAGCAAGTTAA
